# Supplementary material for: Hexaaqua­manganese(II) bis­{[N-(3-meth­oxy-2-oxidobenzyl­idene)glycylglycinato]copper(II)} hexa­hydrate
Source: Acta Crystallogr Sect E Struct Rep Online. 2010 Apr 14;66(Pt 5):m520–1. doi: 10.1107/S1600536810013061 (PMC2979099; doi:10.1107/S1600536810013061)
Supplement: Supplementary file 1 [file e-66-0m520-sup1.cif]

##############################################################################
###                                                                        ###
###        Electronic paper (Acta Crystallographica Section E)             ###
###                                                                        ###
##############################################################################
#                                                                            #
# This CIF contains the data in a paper accepted for publication in Acta     #
# Crystallographica Section E. It conforms to the requirements of Notes      #
# for Authors for Section E, and has been peer reviewed under the auspices   #
# of the IUCr Commission on Journals.                                        #
#                                                                            #
# Full details of the Crystallographic Information File format               #
# are given in the paper "The Crystallographic Information File (CIF):       #
# a New Standard Archive File for Crystallography" by S. R. Hall, F. H.      #
# Allen and I. D. Brown [Acta Cryst. (1991), A47, 655-685].                  #
#                                                                            #
# The current version of the core CIF dictionary is obtainable from          #
# ftp://ftp.iucr.org/pub/cif_core.dic. The current version number is 2.4.    #
#                                                                            #
# Software is freely available for graphical display of the structure(s) in  #
# this CIF.  For information consult the CIF home page http://www.iucr.org/  #
# cif/home.html                                                              #
#                                                                            #
# This file may be used for bona fide research purposes within the           #
# scientific community so long as proper attribution is given to the journal # 
# article from which it was obtained.                                        #
#                                                                            #
##############################################################################
                                             
data_I
_audit_creation_method     SHELXL-97
_chemical_name_systematic
;
Hexaaquamanganese(II)
bis{[<i>N</i>-(3-methoxy-2-oxidobenzylidene)glycylglycinato]copper(II)}
hexahydrate
;
_chemical_name_common     ?
_chemical_formula_moiety     'H12 Mn O6 2+, 2(C12 H11 Cu N2 O5 -), 6(H2 O)'
_chemical_formula_sum     'C24 H46 Cu2 Mn N4 O22'
_chemical_formula_iupac     '[Mn (H2 O)6] [Cu (C12 H11 N2 O5)]2, 6H2 O'
_chemical_formula_weight     924.67
_chemical_melting_point     ?
_symmetry_cell_setting     'triclinic'
_symmetry_space_group_name_H-M     'P -1'
_symmetry_space_group_name_Hall     '-P 1'
loop_
    _symmetry_equiv_pos_as_xyz
    'x, y, z'
    '-x, -y, -z'
_cell_length_a     6.7120(10)
_cell_length_b     11.762(2)
_cell_length_c     12.092(2)
_cell_angle_alpha     76.510(10)
_cell_angle_beta     83.900(10)
_cell_angle_gamma     80.370(10)
_cell_volume     912.9(3)
_cell_formula_units_Z     1
_cell_measurement_reflns_used     1625
_cell_measurement_theta_min     1.74
_cell_measurement_theta_max     24.99
_cell_measurement_temperature     293(2)
_exptl_crystal_description     block
_exptl_crystal_colour     violet-red
_exptl_crystal_size_max     0.3
_exptl_crystal_size_mid     0.2
_exptl_crystal_size_min     0.2
_exptl_crystal_density_diffrn     1.682
_exptl_crystal_density_meas     ?
_exptl_crystal_density_method     'not measured'
_exptl_crystal_F_000     477
_exptl_absorpt_coefficient_mu     1.586
_exptl_absorpt_correction_type     'multi-scan'
_exptl_absorpt_process_details     '(SADABS; Bruker, 2003)'
_exptl_absorpt_correction_T_min     0.690
_exptl_absorpt_correction_T_max     0.728
_exptl_special_details
;
;
_diffrn_ambient_temperature     293(2)
_diffrn_radiation_type     MoK\a
_diffrn_radiation_wavelength     0.71073
_diffrn_radiation_source     'fine-focus sealed tube'
_diffrn_radiation_monochromator     graphite
_diffrn_measurement_device_type     'Bruker SMART CCD'
_diffrn_measurement_method     '\f and \w scans'
_diffrn_detector_area_resol_mean     ?
_diffrn_reflns_number     4571
_diffrn_reflns_av_R_equivalents     0.1137
_diffrn_reflns_av_sigmaI/netI     0.1760
_diffrn_reflns_theta_min     1.74
_diffrn_reflns_theta_max     24.99
_diffrn_reflns_theta_full     24.99
_diffrn_measured_fraction_theta_max     0.986
_diffrn_measured_fraction_theta_full     0.986
_diffrn_reflns_limit_h_min     -7
_diffrn_reflns_limit_h_max     7
_diffrn_reflns_limit_k_min     -12
_diffrn_reflns_limit_k_max     13
_diffrn_reflns_limit_l_min     -14
_diffrn_reflns_limit_l_max     13
_diffrn_standards_number     0
_diffrn_standards_interval_count     .
_diffrn_standards_interval_time     .
_diffrn_standards_decay_%     ?
_refine_special_details
;
Refinement of <i>F</i>^2^ against ALL reflections. The weighted <i>R</i>-factor
wR and goodness of fit <i>S</i> are based on <i>F</i>^2^, conventional
<i>R</i>-factors <i>R</i> are based on <i>F</i>, with <i>F</i> set to zero for
negative <i>F</i>^2^. The threshold expression of <i>F</i>^2^ >
\s(<i>F</i>^2^) is used only for calculating <i>R</i>-factors(gt) etc. and is
not relevant to the choice of reflections for refinement. <i>R</i>-factors
based on <i>F</i>^2^ are statistically about twice as large as those based on
<i>F</i>, and <i>R</i>- factors based on ALL data will be even larger.
;
_reflns_number_total     3156
_reflns_number_gt     1625
_reflns_threshold_expression     'I>2\s(I)'
_refine_ls_structure_factor_coef     Fsqd
_refine_ls_matrix_type     full
_refine_ls_R_factor_all     0.1120
_refine_ls_R_factor_gt     0.0571
_refine_ls_wR_factor_gt     0.1183
_refine_ls_wR_factor_ref     0.1291
_refine_ls_goodness_of_fit_ref     0.790
_refine_ls_restrained_S_all     0.794
_refine_ls_number_reflns     3156
_refine_ls_number_parameters     246
_refine_ls_number_restraints     114
_refine_ls_hydrogen_treatment     mixed
_refine_ls_weighting_scheme     calc
_refine_ls_weighting_details
         'calc w=1/[\s^2^(Fo^2^)+(0.0082P)^2^+0.0000P] where P=(Fo^2^+2Fc^2^)/3'
_atom_sites_solution_hydrogens     geom
_atom_sites_solution_primary     direct
_atom_sites_solution_secondary     difmap
_refine_ls_shift/su_max     0.000
_refine_ls_shift/su_mean     0.000
_refine_diff_density_max     0.735
_refine_diff_density_min     -0.561
_refine_ls_extinction_method     none
_refine_ls_extinction_coef     ?
loop_
    _atom_type_symbol
    _atom_type_description
    _atom_type_scat_dispersion_real
    _atom_type_scat_dispersion_imag
    _atom_type_scat_source
    'C' 'C' 0.0033 0.0016
                         'International Tables Vol C Tables 4.2.6.8 and 6.1.1.4'
    'H' 'H' 0.0000 0.0000
                         'International Tables Vol C Tables 4.2.6.8 and 6.1.1.4'
    'Cu' 'Cu' 0.3201 1.2651
                         'International Tables Vol C Tables 4.2.6.8 and 6.1.1.4'
    'N' 'N' 0.0061 0.0033
                         'International Tables Vol C Tables 4.2.6.8 and 6.1.1.4'
    'O' 'O' 0.0106 0.0060
                         'International Tables Vol C Tables 4.2.6.8 and 6.1.1.4'
    'Mn' 'Mn' 0.3368 0.7283
                         'International Tables Vol C Tables 4.2.6.8 and 6.1.1.4'
_computing_data_collection     'SMART (Bruker, 2003)'
_computing_cell_refinement     'SAINT (Bruker, 2003)'
_computing_data_reduction     'SAINT (Bruker, 2003)'
_computing_structure_solution     'SHELXS97 (Sheldrick, 2008)'
_computing_structure_refinement     'SHELXL97 (Sheldrick, 2008)'
_computing_molecular_graphics
               'XP in SHELXTL (Sheldrick, 2008) and DIAMOND (Brandenburg, 2000)'
_computing_publication_material     'SHELXTL (Sheldrick, 2008)'
loop_
    _atom_site_type_symbol
    _atom_site_label
    _atom_site_fract_x
    _atom_site_fract_y
    _atom_site_fract_z
    _atom_site_U_iso_or_equiv
    _atom_site_adp_type
    _atom_site_calc_flag
    _atom_site_refinement_flags
    _atom_site_occupancy
    _atom_site_disorder_assembly
    _atom_site_disorder_group
    Cu Cu1 0.77185(12) 0.49742(7) 0.37778(7) 0.0309(3) Uani d . 1 . .
    C C1 0.7114(9) 0.5700(6) 0.5897(5) 0.0359(10) Uani d U 1 . .
    C C2 0.6755(9) 0.6598(7) 0.6508(6) 0.0396(11) Uani d U 1 . .
    C C3 0.6653(9) 0.6330(7) 0.7685(6) 0.0407(12) Uani d U 1 . .
    H H3 0.6421 0.6942 0.8071 0.049 Uiso calc R 1 . .
    C C4 0.6886(9) 0.5174(6) 0.8304(6) 0.0441(13) Uani d U 1 . .
    H H4 0.6799 0.5007 0.9097 0.053 Uiso calc R 1 . .
    C C5 0.7244(9) 0.4286(7) 0.7730(6) 0.0430(13) Uani d U 1 . .
    H H5 0.7406 0.3507 0.8143 0.052 Uiso calc R 1 . .
    C C6 0.7379(9) 0.4509(6) 0.6520(5) 0.0365(11) Uani d U 1 . .
    C C7 0.7766(9) 0.3506(6) 0.6003(5) 0.0366(12) Uani d U 1 . .
    H H7 0.7891 0.2761 0.6487 0.044 Uiso calc R 1 . .
    C C8 0.8340(9) 0.2463(5) 0.4483(5) 0.0332(12) Uani d U 1 . .
    H H8A 0.7253 0.1997 0.4758 0.040 Uiso calc R 1 . .
    H H8B 0.9599 0.1992 0.4746 0.040 Uiso calc R 1 . .
    C C9 0.8469(9) 0.2797(6) 0.3194(5) 0.0311(11) Uani d U 1 . .
    C C10 0.8264(9) 0.4476(5) 0.1580(5) 0.0283(11) Uani d U 1 . .
    H H10A 0.7242 0.4223 0.1221 0.034 Uiso calc R 1 . .
    H H10B 0.9579 0.4245 0.1214 0.034 Uiso calc R 1 . .
    C C11 0.7866(9) 0.5805(6) 0.1443(5) 0.0296(11) Uani d U 1 . .
    C C12 0.6232(10) 0.8684(6) 0.6400(6) 0.0542(19) Uani d U 1 . .
    H H12A 0.4973 0.8690 0.6857 0.081 Uiso calc R 1 . .
    H H12B 0.6206 0.9412 0.5837 0.081 Uiso calc R 1 . .
    H H12C 0.7325 0.8602 0.6878 0.081 Uiso calc R 1 . .
    N N1 0.7953(7) 0.3554(5) 0.4929(4) 0.0317(10) Uani d U 1 . .
    N N2 0.8214(7) 0.3923(4) 0.2782(4) 0.0285(10) Uani d U 1 . .
    O O1 0.6519(6) 0.7718(4) 0.5847(4) 0.0457(11) Uani d U 1 . .
    O O2 0.7206(6) 0.6012(4) 0.4771(4) 0.0378(10) Uani d U 1 . .
    O O3 0.8774(6) 0.1989(4) 0.2649(4) 0.0394(12) Uani d U 1 . .
    O O4 0.7585(6) 0.6211(3) 0.2352(3) 0.0315(10) Uani d U 1 . .
    O O5 0.7834(6) 0.6436(4) 0.0469(4) 0.0384(11) Uani d U 1 . .
    Mn Mn1 0.5000 0.0000 0.0000 0.0327(4) Uani d S 1 . .
    O O6 0.1953(6) 0.0535(4) -0.0541(4) 0.0428(13) Uani d . 1 . .
    H H6C 0.1523 0.0503 0.0151 0.051 Uiso d R 1 . .
    H H6B 0.1485 0.1267 -0.0706 0.051 Uiso d R 1 . .
    O O7 0.5193(6) 0.1775(4) 0.0174(4) 0.0477(13) Uani d . 1 . .
    H H7B 0.4022 0.2108 0.0358 0.057 Uiso d R 1 . .
    H H7C 0.5945 0.1606 0.0730 0.057 Uiso d R 1 . .
    O O8 0.3774(6) -0.0518(4) 0.1787(4) 0.0572(15) Uani d . 1 . .
    H H8D 0.4634 -0.0446 0.2224 0.069 Uiso d R 1 . .
    H H8E 0.2674 -0.0066 0.1889 0.069 Uiso d R 1 . .
    O O9 0.9213(6) 0.2144(4) 0.0353(4) 0.0465(13) Uani d . 1 . .
    H H9D 0.9092 0.2092 0.1070 0.056 Uiso d R 1 . .
    H H9B 0.8259 0.2617 0.0008 0.056 Uiso d R 1 . .
    O O10 0.6740(7) 0.8222(4) 0.3246(4) 0.0500(14) Uani d . 1 . .
    H H10F 0.6994 0.7607 0.2971 0.060 Uiso d R 1 . .
    O O11A 0.0288(7) 0.0311(4) 0.7410(4) 0.0554(15) Uani d . 1 . .
    H H11B 0.1159 0.0700 0.7544 0.066 Uiso d R 1 . .
    H H11C 0.0589 -0.0354 0.7454 0.066 Uiso d R 1 . .
    H H10E 0.662(10) 0.759(6) 0.387(6) 0.06(2) Uiso d . 1 . .
loop_
    _atom_site_aniso_label
    _atom_site_aniso_U_11
    _atom_site_aniso_U_22
    _atom_site_aniso_U_33
    _atom_site_aniso_U_12
    _atom_site_aniso_U_13
    _atom_site_aniso_U_23
    Cu1 0.0346(5) 0.0328(5) 0.0247(5) -0.0031(4) -0.0013(4) -0.0065(4)
    C1 0.0277(19) 0.054(2) 0.029(2) -0.0056(18) -0.0004(18) -0.0161(19)
    C2 0.029(2) 0.057(2) 0.036(2) -0.005(2) -0.0012(19) -0.020(2)
    C3 0.029(2) 0.063(3) 0.034(2) -0.005(2) -0.001(2) -0.022(2)
    C4 0.031(2) 0.069(3) 0.034(2) -0.007(2) 0.000(2) -0.017(2)
    C5 0.031(2) 0.066(3) 0.032(2) -0.007(2) 0.001(2) -0.011(2)
    C6 0.028(2) 0.055(2) 0.028(2) -0.0085(19) -0.0002(18) -0.0124(19)
    C7 0.030(2) 0.050(2) 0.030(2) -0.009(2) 0.000(2) -0.006(2)
    C8 0.029(2) 0.039(2) 0.031(2) -0.006(2) -0.002(2) -0.005(2)
    C9 0.027(2) 0.035(2) 0.031(2) -0.006(2) -0.0011(19) -0.004(2)
    C10 0.024(2) 0.032(2) 0.027(2) -0.003(2) 0.000(2) -0.005(2)
    C11 0.025(2) 0.032(2) 0.029(2) -0.002(2) 0.0010(19) -0.0042(19)
    C12 0.053(4) 0.061(4) 0.058(4) -0.006(3) -0.004(3) -0.033(4)
    N1 0.028(2) 0.041(2) 0.027(2) -0.0088(19) -0.0008(19) -0.009(2)
    N2 0.024(2) 0.031(2) 0.029(2) -0.0047(19) -0.0009(18) -0.0025(19)
    O1 0.041(2) 0.058(3) 0.044(2) -0.005(2) -0.0023(19) -0.024(2)
    O2 0.035(2) 0.050(2) 0.030(2) -0.0042(19) -0.0017(19) -0.013(2)
    O3 0.046(3) 0.035(3) 0.036(3) -0.001(2) -0.001(2) -0.010(2)
    O4 0.034(2) 0.030(2) 0.029(2) -0.0028(18) 0.0010(18) -0.0058(18)
    O5 0.039(3) 0.039(3) 0.031(2) 0.000(2) 0.000(2) -0.001(2)
    Mn1 0.0291(9) 0.0317(9) 0.0351(9) -0.0001(7) -0.0035(7) -0.0055(7)
    O6 0.029(3) 0.052(3) 0.047(3) 0.005(2) -0.007(2) -0.016(3)
    O7 0.042(3) 0.038(3) 0.061(3) 0.007(2) -0.016(2) -0.011(3)
    O8 0.036(3) 0.084(4) 0.041(3) 0.004(3) -0.001(2) -0.001(3)
    O9 0.051(3) 0.048(3) 0.039(3) 0.006(2) -0.011(2) -0.013(3)
    O10 0.064(4) 0.034(3) 0.052(4) -0.011(3) -0.006(3) -0.008(3)
    O11A 0.050(3) 0.043(3) 0.074(4) -0.010(2) 0.003(3) -0.016(3)
_geom_special_details
;
 All esds (except the esd in the dihedral angle between two l.s. planes)
 are estimated using the full covariance matrix.  The cell esds are taken
 into account individually in the estimation of esds in distances, angles
 and torsion angles; correlations between esds in cell parameters are only
 used when they are defined by crystal symmetry.  An approximate (isotropic)
 treatment of cell esds is used for estimating esds involving l.s. planes.
;
loop_
    _geom_bond_atom_site_label_1
    _geom_bond_atom_site_label_2
    _geom_bond_site_symmetry_2
    _geom_bond_distance
    _geom_bond_publ_flag
    Cu1 O2 . 1.873(4) y
    Cu1 N2 . 1.887(5) y
    Cu1 N1 . 1.905(5) y
    Cu1 O4 . 1.979(4) y
    C1 O2 . 1.323(7) ?
    C1 C2 . 1.400(8) ?
    C1 C6 . 1.418(9) ?
    C2 O1 . 1.366(8) ?
    C2 C3 . 1.382(9) ?
    C3 C4 . 1.383(9) ?
    C3 H3 . 0.9300 ?
    C4 C5 . 1.360(8) ?
    C4 H4 . 0.9300 ?
    C5 C6 . 1.421(9) ?
    C5 H5 . 0.9300 ?
    C6 C7 . 1.434(8) ?
    C7 N1 . 1.280(7) ?
    C7 H7 . 0.9300 ?
    C8 N1 . 1.479(7) ?
    C8 C9 . 1.513(8) ?
    C8 H8A . 0.9700 ?
    C8 H8B . 0.9700 ?
    C9 O3 . 1.256(7) ?
    C9 N2 . 1.290(7) ?
    C10 N2 . 1.447(7) ?
    C10 C11 . 1.513(8) ?
    C10 H10A . 0.9700 ?
    C10 H10B . 0.9700 ?
    C11 O5 . 1.237(7) ?
    C11 O4 . 1.282(7) ?
    C12 O1 . 1.424(7) ?
    C12 H12A . 0.9600 ?
    C12 H12B . 0.9600 ?
    C12 H12C . 0.9600 ?
    Mn1 O6 2_655 2.161(4) ?
    Mn1 O6 . 2.161(4) y
    Mn1 O7 2_655 2.173(4) ?
    Mn1 O7 . 2.173(4) y
    Mn1 O8 2_655 2.212(4) ?
    Mn1 O8 . 2.212(4) y
    O6 H6C . 0.8500 ?
    O6 H6B . 0.8500 ?
    O7 H7B . 0.8500 ?
    O7 H7C . 0.8499 ?
    O8 H8D . 0.8499 ?
    O8 H8E . 0.8499 ?
    O9 H9D . 0.8500 ?
    O9 H9B . 0.8500 ?
    O10 H10F . 0.8500 ?
    O10 H10E . 0.93(7) ?
    O11A H11B . 0.8495 ?
    O11A H11C . 0.7651 ?
loop_
    _geom_angle_atom_site_label_1
    _geom_angle_atom_site_label_2
    _geom_angle_atom_site_label_3
    _geom_angle_site_symmetry_1
    _geom_angle_site_symmetry_3
    _geom_angle
    _geom_angle_publ_flag
    O2 Cu1 N2 . . 179.5(2) ?
    O2 Cu1 N1 . . 96.4(2) ?
    N2 Cu1 N1 . . 83.4(2) ?
    O2 Cu1 O4 . . 96.16(18) ?
    N2 Cu1 O4 . . 84.08(19) ?
    N1 Cu1 O4 . . 167.49(18) ?
    O2 C1 C2 . . 118.0(6) ?
    O2 C1 C6 . . 123.8(6) ?
    C2 C1 C6 . . 118.2(6) ?
    O1 C2 C3 . . 124.6(6) ?
    O1 C2 C1 . . 114.6(6) ?
    C3 C2 C1 . . 120.7(7) ?
    C2 C3 C4 . . 121.7(7) ?
    C2 C3 H3 . . 119.2 ?
    C4 C3 H3 . . 119.2 ?
    C5 C4 C3 . . 118.6(7) ?
    C5 C4 H4 . . 120.7 ?
    C3 C4 H4 . . 120.7 ?
    C4 C5 C6 . . 122.1(7) ?
    C4 C5 H5 . . 118.9 ?
    C6 C5 H5 . . 118.9 ?
    C1 C6 C5 . . 118.6(6) ?
    C1 C6 C7 . . 124.0(6) ?
    C5 C6 C7 . . 117.4(6) ?
    N1 C7 C6 . . 125.3(7) ?
    N1 C7 H7 . . 117.4 ?
    C6 C7 H7 . . 117.4 ?
    N1 C8 C9 . . 109.0(5) ?
    N1 C8 H8A . . 109.9 ?
    C9 C8 H8A . . 109.9 ?
    N1 C8 H8B . . 109.9 ?
    C9 C8 H8B . . 109.9 ?
    H8A C8 H8B . . 108.3 ?
    O3 C9 N2 . . 127.5(6) ?
    O3 C9 C8 . . 118.8(5) ?
    N2 C9 C8 . . 113.7(6) ?
    N2 C10 C11 . . 109.1(5) ?
    N2 C10 H10A . . 109.9 ?
    C11 C10 H10A . . 109.9 ?
    N2 C10 H10B . . 109.9 ?
    C11 C10 H10B . . 109.9 ?
    H10A C10 H10B . . 108.3 ?
    O5 C11 O4 . . 123.7(6) ?
    O5 C11 C10 . . 118.7(5) ?
    O4 C11 C10 . . 117.6(6) ?
    O1 C12 H12A . . 109.5 ?
    O1 C12 H12B . . 109.5 ?
    H12A C12 H12B . . 109.5 ?
    O1 C12 H12C . . 109.5 ?
    H12A C12 H12C . . 109.5 ?
    H12B C12 H12C . . 109.5 ?
    C7 N1 C8 . . 121.0(6) ?
    C7 N1 Cu1 . . 124.9(5) ?
    C8 N1 Cu1 . . 114.1(4) ?
    C9 N2 C10 . . 124.9(5) ?
    C9 N2 Cu1 . . 119.8(5) ?
    C10 N2 Cu1 . . 115.3(4) ?
    C2 O1 C12 . . 118.2(5) ?
    C1 O2 Cu1 . . 125.7(4) ?
    C11 O4 Cu1 . . 114.0(4) ?
    O6 Mn1 O6 2_655 . 180.0(4) ?
    O6 Mn1 O7 2_655 2_655 91.61(16) ?
    O6 Mn1 O7 . 2_655 88.39(16) ?
    O6 Mn1 O7 2_655 . 88.39(16) ?
    O6 Mn1 O7 . . 91.61(16) ?
    O7 Mn1 O7 2_655 . 180.0(2) ?
    O6 Mn1 O8 2_655 2_655 89.94(16) ?
    O6 Mn1 O8 . 2_655 90.06(16) ?
    O7 Mn1 O8 2_655 2_655 92.27(17) ?
    O7 Mn1 O8 . 2_655 87.73(17) ?
    O6 Mn1 O8 2_655 . 90.06(16) ?
    O6 Mn1 O8 . . 89.94(16) ?
    O7 Mn1 O8 2_655 . 87.73(17) ?
    O7 Mn1 O8 . . 92.27(17) ?
    O8 Mn1 O8 2_655 . 180.0(4) ?
    Mn1 O6 H6C . . 89.0 ?
    Mn1 O6 H6B . . 119.0 ?
    H6C O6 H6B . . 90.0 ?
    Mn1 O7 H7B . . 109.3 ?
    Mn1 O7 H7C . . 99.5 ?
    H7B O7 H7C . . 110.9 ?
    Mn1 O8 H8D . . 108.6 ?
    Mn1 O8 H8E . . 109.3 ?
    H8D O8 H8E . . 109.5 ?
    H9D O9 H9B . . 112.9 ?
    H10F O10 H10E . . 74.7 ?
    H11B O11A H11C . . 118.5 ?
loop_
    _geom_hbond_atom_site_label_D
    _geom_hbond_atom_site_label_H
    _geom_hbond_atom_site_label_A
    _geom_hbond_site_symmetry_A
    _geom_hbond_distance_DH
    _geom_hbond_distance_HA
    _geom_hbond_distance_DA
    _geom_hbond_angle_DHA
    O11A H11C O3 2_656 0.77 1.93 2.689(6) 172.0
    O11A H11B O10 2_666 0.85 2.06 2.786(7) 142.6
    O10 H10F O4 . 0.85 1.93 2.775(6) 179.6
    O10 H10E O2 . 0.93(7) 1.92(7) 2.805(7) 157(6)
    O9 H9D O3 . 0.85 1.88 2.727(6) 178.9
    O9 H9B O7 . 0.85 2.40 2.842(6) 113.0
    O8 H8E O11A 2_556 0.85 2.12 2.786(6) 135.4
    O8 H8D O10 1_545 0.85 2.17 2.795(7) 130.3
    O7 H7C O9 . 0.85 2.35 2.842(6) 117.0
    O7 H7B O5 2_665 0.85 2.06 2.702(6) 132.1
    O6 H6B O9 1_455 0.85 2.17 2.739(5) 124.3
data_global
_journal_date_recd_electronic     2010-04-01
_journal_date_accepted     2010-04-08
_journal_name_full     'Acta Crystallographica, Section E'
_journal_year     2010
_journal_volume     66
_journal_issue      5
_journal_page_first     m520
_journal_page_last     m521
_journal_paper_category     QM
_journal_coeditor_code     WM2319
_publ_contact_author_name     'Yang Zou'
_publ_contact_author_address
;
Chemistry Department,
Zhejiang Sci-Tech University
Xiasha,Hangzhou 310018
People's Republic of China
;
_publ_contact_author_email     'zouyang@zstu.edu.cn'
_publ_contact_author_fax     ?
_publ_contact_author_phone     ?
_publ_section_title
;
Hexaaquamanganese(II)
bis{[<i>N</i>-(3-methoxy-2-oxidobenzylidene)glycylglycinato]copper(II)}
hexahydrate
;
loop_
    _publ_author_name
    _publ_author_footnote
    _publ_author_address
    'Lei, Long-Wei' .
;
Chemistry Department,
Zhejiang Sci-Tech University
Hangzhou 310018
People's Republic of China
;
    'Jiang, Yin-Zhi' .
;
Chemistry Department,
Zhejiang Sci-Tech University
Hangzhou 310018
People's Republic of China
;
    'Zou, Yang' .
;
Chemistry Department,
Zhejiang Sci-Tech University
Hangzhou 310018
People's Republic of China
;
