# Supplementary material for: Hexaaqua­manganese(II) bis­{[N-(3-meth­oxy-2-oxidobenzyl­idene)glycylglycinato]copper(II)} hexa­hydrate
Source: Acta Crystallogr Sect E Struct Rep Online. 2010 Apr 14;66(Pt 5):m520–1. doi: 10.1107/S1600536810013061 (PMC2979099; doi:10.1107/S1600536810013061)
Supplement: Supplementary file 2 [file e-66-0m520-Isup2.hkl]

# 
# h,k,l, Fc-squared, Fo-squared, sigma(Fo-squared) and status flag 
# 
data_I
_shelx_title ' 20517am                         P-1' 
_shelx_refln_list_code          4 
_shelx_F_calc_maximum      234.92 
_exptl_crystal_F_000       477.00 
_reflns_d_resolution_high  0.8412 
 
loop_ 
 _symmetry_equiv_pos_as_xyz 
 'x, y, z' 
 '-x, -y, -z' 
 
_cell_length_a     6.7120 
_cell_length_b    11.7620 
_cell_length_c    12.0920 
_cell_angle_alpha  76.510 
_cell_angle_beta   83.900 
_cell_angle_gamma  80.370 
 
_shelx_F_squared_multiplier     1.000 
 
loop_ 
 _refln_index_h 
 _refln_index_k 
 _refln_index_l 
 _refln_F_squared_calc 
 _refln_F_squared_meas 
 _refln_F_squared_sigma 
 _refln_observed_status 
   1   0   0      104.49      108.58     13.99 o 
   2   0   0    18056.35    21499.25    222.33 o 
   3   0   0     1046.74     1160.29     68.43 o 
   4   0   0     2272.90     2626.84    115.88 o 
   5   0   0       88.03       69.84     37.18 o 
   6   0   0       43.29        8.36     41.93 o 
   7   0   0      453.19      447.39     99.76 o 
  -7   1   0        0.74       38.93     81.81 o 
  -6   1   0      635.99      594.49     64.69 o 
  -5   1   0      419.55      381.88     50.27 o 
  -4   1   0      238.09      216.20     37.76 o 
  -3   1   0      329.72      346.83     42.73 o 
  -2   1   0     5985.78     6848.82    238.44 o 
  -1   1   0      391.57      373.46     18.70 o 
   0   1   0     7174.48     5530.76     72.69 o 
   1   1   0     2021.54     2241.80     51.40 o 
   2   1   0    55186.57    61022.35    380.17 o 
   3   1   0      872.63     1009.74     62.35 o 
   4   1   0     3981.11     4517.98    144.77 o 
   5   1   0      284.71      306.27     64.17 o 
   6   1   0      340.76      296.74     50.53 o 
   7   1   0        0.47       44.71     65.69 o 
  -7   2   0       64.35       99.76     79.08 o 
  -6   2   0        0.22        8.77     43.43 o 
  -5   2   0       33.40       76.73     39.43 o 
  -4   2   0     1613.02     1701.69     62.09 o 
  -3   2   0      333.54      358.23     36.92 o 
  -2   2   0      509.04      532.88     34.62 o 
  -1   2   0      263.66      296.69     21.59 o 
   0   2   0     4953.67     3988.78     81.20 o 
   1   2   0      175.24      125.91     20.07 o 
   2   2   0     3802.89     4137.80    100.37 o 
   3   2   0      255.03      286.80     42.58 o 
   4   2   0     6003.30     6914.89    176.10 o 
   5   2   0      471.95      496.96     69.65 o 
   6   2   0      316.35      278.01     51.37 o 
  -7   3   0        0.50       19.16     79.08 o 
  -6   3   0      181.26      223.35     55.05 o 
  -5   3   0       14.82        0.00     38.15 o 
  -4   3   0        1.73       11.56     33.58 o 
  -3   3   0      102.40       75.25     17.04 o 
  -2   3   0     3437.57     3392.65    140.06 o 
  -1   3   0      705.34      754.64     37.96 o 
   0   3   0      372.01      359.62     28.28 o 
   1   3   0     1134.55      951.35     51.10 o 
   2   3   0       29.00       26.46     28.89 o 
   3   3   0       34.45       12.77     32.85 o 
   4   3   0        1.93       34.67     48.36 o 
   5   3   0       50.33       64.17     60.52 o 
   6   3   0      501.10      448.30     88.20 o 
   7   3   0        6.70        0.00     73.91 o 
  -6   4   0        0.41        5.45     45.86 o 
  -5   4   0       15.97       23.83     42.20 o 
  -4   4   0       77.54       84.33     39.02 o 
  -3   4   0      137.16      114.08     34.57 o 
  -2   4   0     2491.36     2589.60     79.50 o 
  -1   4   0      201.20      190.56     15.33 o 
   0   4   0     1747.97     1701.47    127.28 o 
   1   4   0        0.85        0.00     25.85 o 
   2   4   0      598.16      546.23     52.31 o 
   3   4   0      787.71      884.43     69.65 o 
   4   4   0      502.39      397.81     66.00 o 
   5   4   0       75.50       34.98     60.52 o 
   6   4   0       10.31        4.26     68.74 o 
   7   4   0      116.83      188.87     88.50 o 
  -6   5   0      202.17      171.97     59.88 o 
  -5   5   0      328.07      309.77     58.04 o 
  -4   5   0       24.04        6.07     40.21 o 
  -3   5   0        1.21       37.40     35.29 o 
  -2   5   0     1602.88     1424.33     68.28 o 
  -1   5   0     1120.92     1204.29     49.51 o 
   0   5   0     2121.93     2439.26    283.30 o 
   1   5   0      142.35      161.80     41.36 o 
   2   5   0      783.17      606.45     61.74 o 
   3   5   0        0.27        0.00     39.84 o 
   4   5   0       12.71        8.82     45.92 o 
   5   5   0     1023.82      955.60     94.89 o 
   6   5   0      138.25      144.16     70.56 o 
   7   5   0        1.48       20.38     83.94 o 
  -6   6   0        0.70       36.84     56.40 o 
  -5   6   0        5.66        0.00     46.69 o 
  -4   6   0      707.39      658.50     67.95 o 
  -3   6   0     1410.24     1211.59     76.88 o 
  -2   6   0       37.33       52.28     40.22 o 
  -1   6   0        0.73        1.65     16.29 o 
   0   6   0     2192.29     2105.12    221.87 o 
   1   6   0     1601.84     1699.57    154.05 o 
   2   6   0        2.07       37.41     47.45 o 
   3   6   0       46.75       48.66     48.36 o 
   4   6   0     1005.40      955.60     88.50 o 
   5   6   0       12.74        8.29     42.48 o 
   6   6   0       12.29        2.43     75.73 o 
   7   6   0      426.67      454.08    114.96 o 
  -6   7   0      163.34      163.83     63.93 o 
  -5   7   0      550.27      580.38     72.79 o 
  -4   7   0        7.87        0.00     41.82 o 
  -3   7   0       14.26       40.02     41.48 o 
  -2   7   0     2306.16     2339.28     98.14 o 
  -1   7   0      850.60      974.16     95.80 o 
   0   7   0     1722.01     1908.51    197.39 o 
   1   7   0      121.82       92.83     33.19 o 
   2   7   0     1541.60     1555.42     77.10 o 
   3   7   0       29.01       14.49     33.83 o 
   4   7   0       52.80       46.38     39.55 o 
   5   7   0      134.27      124.85     49.66 o 
   6   7   0      159.70      213.51     84.25 o 
   7   7   0       13.58       55.35     86.38 o 
  -5   8   0      212.40      198.51     60.56 o 
  -4   8   0      387.76      380.13     65.64 o 
  -3   8   0      332.20      407.69     72.84 o 
  -2   8   0       51.53       46.85     39.14 o 
  -1   8   0       17.36       89.42     63.87 o 
   0   8   0      947.47      995.98     84.25 o 
   1   8   0      244.32      322.15     43.26 o 
   2   8   0     1137.69     1122.90     69.22 o 
   3   8   0      122.90      135.17     52.77 o 
   4   8   0      563.10      505.36     60.53 o 
   5   8   0        3.07        0.00     44.94 o 
   6   8   0       44.42        3.65     86.38 o 
   7   8   0       94.85       48.66    102.80 o 
  -5   9   0      194.39      159.47     65.15 o 
  -4   9   0        3.30        0.00     51.37 o 
  -3   9   0      149.37      146.94     57.85 o 
  -2   9   0      674.97      624.40     99.15 o 
  -1   9   0       57.68       92.76     63.26 o 
   0   9   0      354.78      370.74     84.55 o 
   1   9   0       48.21       23.76     38.53 o 
   2   9   0      936.69      858.15     68.37 o 
   3   9   0       39.93       43.74     42.69 o 
   4   9   0      276.77      296.01     56.45 o 
   5   9   0      192.25      155.11     79.99 o 
   6   9   0      112.37      107.97     83.94 o 
  -4  10   0       58.04       80.73     60.75 o 
  -3  10   0       72.63      100.97     79.99 o 
  -2  10   0        1.05        0.00     70.56 o 
  -1  10   0        1.44        0.00     69.65 o 
   0  10   0      347.55      381.09     92.76 o 
   1  10   0       32.11       26.55     42.08 o 
   2  10   0       26.84       37.10     50.33 o 
   3  10   0      183.04      230.88     56.32 o 
   4  10   0      428.71      412.25     66.46 o 
   5  10   0       20.04        0.00     80.29 o 
   6  10   0       57.13      114.96     99.76 o 
  -3  11   0       50.12       52.92     83.33 o 
  -2  11   0      117.94      174.88     80.29 o 
  -1  11   0      146.48      155.41     79.38 o 
   0  11   0       26.30       68.74     73.30 o 
   1  11   0       47.75       33.15     69.65 o 
   2  11   0      418.76      493.41     69.27 o 
   3  11   0       22.49       34.41     58.47 o 
   4  11   0       15.99       31.48     64.77 o 
   5  11   0      195.39      240.27    129.56 o 
  -2  12   0       35.64       34.67     75.43 o 
  -1  12   0      104.70       84.55     92.46 o 
   0  12   0      171.03      279.81    102.80 o 
   1  12   0       51.71       79.99     91.85 o 
   2  12   0       42.12      153.29     93.98 o 
   3  12   0       59.53      137.57     63.30 o 
   4  12   0      157.33      265.04     75.87 o 
  -1  13   0       44.08       62.04     90.33 o 
   0  13   0      127.38      231.15    109.49 o 
   1  13   0       62.07       97.32    101.58 o 
   2  13   0      203.14      216.55    109.19 o 
   3  13   0        3.50       16.12     98.24 o 
  -2 -13   1       13.74       19.46     96.41 o 
  -1 -13   1       12.32       81.20    100.37 o 
   0 -13   1      100.33      115.57    104.62 o 
  -4 -12   1        1.12        0.00     85.16 o 
  -3 -12   1       12.70       55.78     59.83 o 
  -2 -12   1      408.33      472.33    103.10 o 
  -1 -12   1      254.71      360.40     98.85 o 
   0 -12   1       92.21      151.16     97.93 o 
   1 -12   1        2.25       10.04     77.86 o 
   2 -12   1      181.72      250.61    122.26 o 
  -5 -11   1       82.08       61.74     88.50 o 
  -4 -11   1        5.91       98.24     81.20 o 
  -3 -11   1      531.03      676.37     76.21 o 
  -2 -11   1        5.14        4.26     49.03 o 
  -1 -11   1        0.27        0.00     75.43 o 
   0 -11   1      513.03      603.11    111.62 o 
   1 -11   1      230.85      318.43     91.55 o 
   2 -11   1      148.80      129.87    108.27 o 
   3 -11   1        8.98        0.00     72.69 o 
  -5 -10   1      301.73      432.18    109.19 o 
  -4 -10   1        0.47       44.40     74.51 o 
  -3 -10   1      126.94      152.95     54.00 o 
  -2 -10   1      287.55      321.32     58.57 o 
  -1 -10   1      721.25      765.83     67.23 o 
   0 -10   1       46.72        2.43     63.26 o 
   1 -10   1        2.68        0.00     70.26 o 
   2 -10   1      351.44      396.29    110.71 o 
   3 -10   1       16.34       50.18     81.81 o 
   4 -10   1       55.57       81.81     84.85 o 
  -6  -9   1       17.60       80.60    104.02 o 
  -5  -9   1        9.23        0.00     75.43 o 
  -4  -9   1      111.03      120.68     58.68 o 
  -3  -9   1      390.53      467.25     94.13 o 
  -2  -9   1      169.74      171.42     50.40 o 
  -1  -9   1       34.20       84.37     38.57 o 
   0  -9   1      346.43      279.50     80.90 o 
   1  -9   1      369.93      357.97     86.98 o 
   2  -9   1       67.05       45.62     86.38 o 
   3  -9   1        4.92       13.08     71.78 o 
   4  -9   1      164.96      169.48     58.17 o 
   5  -9   1       17.14       39.84     83.03 o 
  -6  -8   1        0.59        0.30     98.24 o 
  -5  -8   1      602.02      607.97    111.62 o 
  -4  -8   1        9.66       57.61     47.03 o 
  -3  -8   1       51.63       63.06     48.71 o 
  -2  -8   1      312.92      327.62     51.83 o 
  -1  -8   1      438.22      548.13     53.05 o 
   0  -8   1     1166.87     1140.98     92.76 o 
   1  -8   1       16.96       27.37     61.13 o 
   2  -8   1      891.57      904.20    117.40 o 
   3  -8   1       94.01       82.90     48.02 o 
   4  -8   1       35.37       82.27     51.59 o 
   5  -8   1       47.66       32.11     57.70 o 
  -7  -7   1      344.92      282.85    111.92 o 
  -6  -7   1        1.23        9.12     78.47 o 
  -5  -7   1      158.08      211.07     75.73 o 
  -4  -7   1      195.29      270.22     88.35 o 
  -3  -7   1     1336.03     1126.55    160.13 o 
  -2  -7   1        1.71        0.00     36.76 o 
  -1  -7   1       10.19        0.00     31.80 o 
   0  -7   1      356.87      325.75     39.76 o 
   1  -7   1      632.73      738.45     88.81 o 
   2  -7   1      494.55      493.20     56.63 o 
   3  -7   1      180.51      156.38     51.50 o 
   4  -7   1      890.20      796.32     74.40 o 
   5  -7   1      111.48       59.20     54.25 o 
   6  -7   1        4.53        2.43     76.64 o 
  -7  -6   1      171.59       72.99     87.29 o 
  -6  -6   1       24.99       38.32     76.95 o 
  -5  -6   1     1866.66     1805.06    141.12 o 
  -4  -6   1       17.32       38.34     36.01 o 
  -3  -6   1      243.25      217.66     39.79 o 
  -2  -6   1     1143.11     1210.14     67.67 o 
  -1  -6   1     2129.73     2143.08    232.97 o 
   0  -6   1      384.86      433.09     38.29 o 
   1  -6   1       19.73       48.03     21.07 o 
   2  -6   1     2060.23     1972.62    175.94 o 
   3  -6   1      664.34      677.36     61.51 o 
   4  -6   1      361.04      306.32     55.91 o 
   5  -6   1      333.84      321.52     62.30 o 
   6  -6   1      461.98      405.42     97.93 o 
  -7  -5   1      471.24      481.76     98.54 o 
  -6  -5   1       46.74        0.00     70.26 o 
  -5  -5   1      227.41      242.40     80.29 o 
  -4  -5   1      353.91      291.84     43.91 o 
  -3  -5   1     4766.57     4727.32    463.05 o 
  -2  -5   1       29.13       48.36     27.17 o 
  -1  -5   1       30.57       23.28     26.56 o 
   0  -5   1     1381.72     1281.29     51.16 o 
   1  -5   1       71.51       70.32     18.69 o 
   2  -5   1        4.21        0.00     30.95 o 
   3  -5   1      550.89      582.31     53.96 o 
   4  -5   1      877.29      742.45     64.96 o 
   5  -5   1       78.76       80.43     49.04 o 
   6  -5   1       90.56       56.87     71.78 o 
  -7  -4   1        3.43        1.82     67.82 o 
  -6  -4   1        6.67       41.67     62.35 o 
  -5  -4   1     1341.36     1270.08    113.14 o 
  -4  -4   1      110.11       69.61     37.19 o 
  -3  -4   1      513.81      515.58     41.65 o 
  -2  -4   1       15.60        4.75     22.75 o 
  -1  -4   1     7840.85     8731.49   1117.56 o 
   0  -4   1      715.17      730.24     36.75 o 
   1  -4   1      224.30      217.13     19.85 o 
   2  -4   1     1929.81     1874.89     49.99 o 
   3  -4   1        6.98       21.80     28.45 o 
   4  -4   1        8.27       15.31     37.76 o 
   5  -4   1      310.41      282.85     53.87 o 
   6  -4   1      175.75      237.37     58.36 o 
   7  -4   1       19.64        0.61     73.30 o 
  -7  -3   1      248.43      177.92     77.56 o 
  -6  -3   1        0.82       21.29     65.69 o 
  -5  -3   1        9.89        5.09     38.76 o 
  -4  -3   1      347.38      289.43     41.83 o 
  -3  -3   1      518.78      525.69     40.19 o 
  -2  -3   1      954.75      861.53     94.74 o 
  -1  -3   1        3.41       11.32     17.73 o 
   0  -3   1       24.21        4.51     16.44 o 
   1  -3   1     2581.49     2339.77    237.92 o 
   2  -3   1       16.11        0.00     12.06 o 
   3  -3   1       13.12        3.25     25.72 o 
   4  -3   1      351.52      343.52     44.58 o 
   5  -3   1       41.28       47.64     42.54 o 
   6  -3   1       52.61       55.11     48.00 o 
   7  -3   1       39.24       67.52     85.46 o 
  -6  -2   1        5.00       27.07     61.74 o 
  -5  -2   1      514.18      458.76     52.22 o 
  -4  -2   1        3.18       34.25     29.89 o 
  -3  -2   1       85.46       65.02     26.16 o 
  -2  -2   1       14.63       23.95     17.49 o 
  -1  -2   1       62.98       25.85     14.17 o 
   0  -2   1      112.26       69.06     11.84 o 
   1  -2   1     1236.76     1166.70    111.54 o 
   2  -2   1      736.59      640.64     36.10 o 
   3  -2   1     2076.14     2252.04    155.87 o 
   4  -2   1       42.96       67.25     34.52 o 
   5  -2   1       12.27       26.39     39.24 o 
   6  -2   1      305.90      277.21     54.56 o 
   7  -2   1        0.02        0.00     69.65 o 
  -7  -1   1      286.15      298.06     87.29 o 
  -6  -1   1      328.77      254.26     66.30 o 
  -5  -1   1        1.44        0.00     33.42 o 
  -4  -1   1       38.28       34.91     28.74 o 
  -3  -1   1     1710.19     1822.53    114.36 o 
  -2  -1   1     1294.07     1463.21     85.61 o 
  -1  -1   1      210.17      221.26     13.72 o 
   0  -1   1    14861.98    12251.11    905.72 o 
   1  -1   1     1352.68     1335.41     75.33 o 
   2  -1   1      137.15      161.73     24.64 o 
   3  -1   1     1901.77     2133.26    147.51 o 
   4  -1   1      578.59      646.88     49.88 o 
   5  -1   1      181.54      148.36     42.14 o 
   6  -1   1        5.18        0.00     45.11 o 
   7  -1   1        3.55       37.10     74.82 o 
  -7   0   1       22.26        1.52     76.64 o 
  -6   0   1        0.74        8.21     62.65 o 
  -5   0   1      898.71      938.83     61.05 o 
  -4   0   1      952.87      983.50     52.14 o 
  -3   0   1      137.64      122.50     25.37 o 
  -2   0   1       51.65       58.69     16.77 o 
  -1   0   1     4261.76     4722.06     81.20 o 
   0   0   1      827.96      763.08     25.24 o 
   1   0   1     1079.19     1347.30     48.51 o 
   2   0   1    34610.60    39248.47    330.29 o 
   3   0   1     3085.49     3631.41    120.74 o 
   4   0   1     1378.59     1465.06     73.45 o 
   5   0   1        1.68       21.44     35.16 o 
   6   0   1      705.32      694.82    117.25 o 
   7   0   1       35.90       65.09     80.90 o 
  -7   1   1      447.16      348.85    102.49 o 
  -6   1   1      167.56      190.09     77.25 o 
  -5   1   1      132.53      183.16     50.94 o 
  -4   1   1        7.26       12.92     23.19 o 
  -3   1   1     4928.79     5090.03    159.08 o 
  -2   1   1      351.11      386.44     21.44 o 
  -1   1   1       47.14       33.22      7.32 o 
   0   1   1     5186.93     4821.15    288.09 o 
   1   1   1     4128.52     5199.55     90.94 o 
   2   1   1    10204.64    13073.70    184.00 o 
   3   1   1      413.23      416.97     49.27 o 
   4   1   1    17754.61    20687.20    318.43 o 
   5   1   1       23.70       24.64     48.36 o 
   6   1   1     1621.27     1730.85    127.74 o 
   7   1   1       50.39        0.91     66.30 o 
  -7   2   1        7.24        0.00     66.00 o 
  -6   2   1      127.91       79.68     66.91 o 
  -5   2   1      676.62      703.71     60.00 o 
  -4   2   1        7.94       16.51     22.68 o 
  -3   2   1      804.19      852.49     33.98 o 
  -2   2   1      128.23      107.12     14.53 o 
  -1   2   1     4082.93     4347.82    107.51 o 
   0   2   1      374.72      318.21     17.52 o 
   1   2   1       23.20       36.19     18.55 o 
   2   2   1     2614.67     2761.27     90.03 o 
   3   2   1      226.14      286.50     45.01 o 
   4   2   1     4742.04     5628.08    169.10 o 
   5   2   1      129.25       83.64     52.92 o 
  -7   3   1      221.20      300.79     99.45 o 
  -6   3   1       32.89       50.55     47.89 o 
  -5   3   1      192.04      205.64     47.66 o 
  -4   3   1      236.66      292.01     44.17 o 
  -3   3   1      761.42      743.74     30.55 o 
  -2   3   1      408.13      456.18     37.29 o 
  -1   3   1     1675.37     1572.56     51.39 o 
   0   3   1     7039.07     6176.98     87.63 o 
   1   3   1     2589.58     2199.23     76.64 o 
   2   3   1     2108.05     1927.33     80.29 o 
   3   3   1        6.21        0.00     34.37 o 
   4   3   1     1838.21     1833.65    105.23 o 
   5   3   1       12.11       44.10     57.18 o 
   6   3   1      712.19      680.66     95.80 o 
   7   3   1       68.95      145.07     80.90 o 
  -7   4   1       31.45       38.63     91.24 o 
  -6   4   1       33.51       33.55     49.24 o 
  -5   4   1      301.02      360.75     55.97 o 
  -4   4   1       82.54       68.40     37.92 o 
  -3   4   1       13.37       24.18     28.13 o 
  -2   4   1     2263.56     2305.70     75.31 o 
  -1   4   1       45.37       80.18     22.75 o 
   0   4   1      443.52      453.62     33.10 o 
   1   4   1      257.06      222.93     40.75 o 
   2   4   1     3185.85     3108.90    109.79 o 
   3   4   1       90.25      103.10     44.40 o 
   4   4   1      143.96      176.40     55.96 o 
   5   4   1       76.27       54.44     58.39 o 
   6   4   1      447.18      359.19     83.03 o 
   7   4   1       50.50       56.87     79.99 o 
  -6   5   1        1.54       15.76     51.20 o 
  -5   5   1       73.62       88.02     47.50 o 
  -4   5   1      133.33       82.76     42.60 o 
  -3   5   1     1338.16     1313.23     73.24 o 
  -2   5   1      242.91      206.62     34.47 o 
  -1   5   1      455.40      527.74     50.55 o 
   0   5   1     2783.32     2436.15    105.54 o 
   1   5   1       46.18        0.00     34.06 o 
   2   5   1      680.48      621.05     64.48 o 
   3   5   1       33.64       32.85     44.71 o 
   4   5   1     1454.14     1532.55    105.54 o 
   5   5   1        8.60       20.68     60.52 o 
   6   5   1        9.68       32.85     77.86 o 
   7   5   1      163.17      295.93     98.54 o 
  -6   6   1      189.78      184.66     63.48 o 
  -5   6   1      596.53      545.76     67.69 o 
  -4   6   1       52.79       66.78     43.90 o 
  -3   6   1        2.94       35.32     38.45 o 
  -2   6   1     1716.64     1719.08     86.98 o 
  -1   6   1     1893.88     2140.22    241.01 o 
   0   6   1      280.24      253.65     52.92 o 
   1   6   1      287.01      247.57     55.35 o 
   2   6   1      352.18      298.36     59.31 o 
   3   6   1        7.80       38.32     50.79 o 
   4   6   1      487.30      432.79     73.60 o 
   5   6   1        0.15       22.20     58.09 o 
   6   6   1      168.53      152.68     68.74 o 
   7   6   1       20.58        0.00     83.64 o 
  -6   7   1       90.05      152.83     63.11 o 
  -5   7   1      508.07      418.94     67.12 o 
  -4   7   1      153.59      176.08     53.87 o 
  -3   7   1     1158.75     1033.79     89.72 o 
  -2   7   1       55.62       57.56     39.50 o 
  -1   7   1      168.99      142.80     37.87 o 
   0   7   1     1260.28     1409.68    101.89 o 
   1   7   1     1744.45     1657.86    107.97 o 
   2   7   1      179.55      142.34     59.61 o 
   3   7   1      315.69      297.14     62.96 o 
   4   7   1      454.04      385.95     76.64 o 
   5   7   1      157.04       91.55     63.56 o 
   7   7   1        1.95        0.00     87.59 o 
  -5   8   1     1080.51      933.44     91.15 o 
  -4   8   1       71.83       22.18     48.78 o 
  -3   8   1     1825.50     1830.27     99.00 o 
  -2   8   1      507.34      489.56     59.42 o 
  -1   8   1     1263.09     1168.50    108.88 o 
   0   8   1       44.70       70.07     31.78 o 
   1   8   1      258.02      244.22     72.99 o 
   2   8   1      783.40      786.50    100.37 o 
   3   8   1      246.26      216.85     72.08 o 
   4   8   1      227.66      135.65     69.65 o 
   5   8   1        4.04       40.45     68.13 o 
   6   8   1      208.20      228.71     87.90 o 
   7   8   1       46.48        0.00    100.37 o 
  -5   9   1       73.84        0.00     54.86 o 
  -4   9   1       34.83       59.39     50.05 o 
  -3   9   1     1404.55     1346.12    122.26 o 
  -2   9   1       78.73       85.61     47.91 o 
  -1   9   1     2444.97     2391.44    155.11 o 
   0   9   1      466.58      491.49     90.03 o 
   1   9   1     1062.47     1140.79    158.76 o 
   2   9   1       39.93       39.84     69.95 o 
   3   9   1      137.62       86.07     61.74 o 
   4   9   1      680.39      542.89     93.98 o 
   5   9   1      154.03      182.32     56.44 o 
   6   9   1      107.31      143.86     98.54 o 
  -4  10   1        0.32        0.00     55.66 o 
  -3  10   1       30.48       36.58     52.79 o 
  -2  10   1      317.62      288.32     81.20 o 
  -1  10   1     1034.82     1205.91    126.83 o 
   0  10   1       14.82       10.34     62.65 o 
   1  10   1      735.42      917.45    123.63 o 
   2  10   1      796.27      954.37     85.16 o 
   3  10   1      363.20      430.05     63.04 o 
   4  10   1        9.97       11.50     45.89 o 
   5  10   1        6.77        5.80     50.48 o 
   6  10   1      235.27      253.96    109.19 o 
  -3  11   1      169.03      163.63     82.12 o 
  -2  11   1        7.55        0.00     64.78 o 
  -1  11   1       30.71        0.00     75.12 o 
   0  11   1      152.79      247.26     93.07 o 
   1  11   1      260.84      260.04     94.28 o 
   2  11   1        6.54        0.00     43.91 o 
   3  11   1       46.61       67.47     52.23 o 
   4  11   1      280.69      423.28     70.15 o 
   5  11   1      119.34      149.71     64.30 o 
  -2  12   1      234.69      284.98    102.49 o 
  -1  12   1      178.80      251.52     92.15 o 
   0  12   1        6.25        0.00     75.73 o 
   1  12   1       27.97       80.60     90.94 o 
   2  12   1       98.10      246.05     89.72 o 
   3  12   1       32.43       68.31     55.19 o 
   4  12   1        0.79        1.90     53.73 o 
  -1  13   1       15.81       70.86    100.06 o 
   0  13   1      147.15      190.09     96.41 o 
   1  13   1       52.48       33.15     97.93 o 
   2  13   1       20.89      124.39    101.89 o 
   3  13   1       10.81      141.12    104.62 o 
  -1 -13   2      133.76      211.98    110.71 o 
  -3 -12   2      314.22      416.06    100.67 o 
  -2 -12   2        3.02       58.70     90.03 o 
  -1 -12   2       89.79       91.55     95.20 o 
   0 -12   2      226.42      342.46    110.40 o 
   1 -12   2      309.50      392.34    105.23 o 
   2 -12   2        0.41        8.21     93.67 o 
  -4 -11   2      334.02      303.83    104.32 o 
  -3 -11   2       65.08       98.85     55.67 o 
  -2 -11   2        2.74        8.36     50.02 o 
  -1 -11   2      472.35      608.89    104.32 o 
   0 -11   2       10.05       24.33     82.12 o 
   1 -11   2       21.21       30.11     83.03 o 
   2 -11   2      270.24      335.77    116.79 o 
   3 -11   2      187.78      137.77    103.41 o 
  -5 -10   2        1.13      119.22     86.07 o 
  -4 -10   2        2.72        0.00     77.56 o 
  -3 -10   2      264.93      297.59     59.46 o 
  -2 -10   2      750.78      679.37     76.34 o 
  -1 -10   2      277.43      361.73     56.36 o 
   0 -10   2        4.02        0.00     61.13 o 
   1 -10   2      652.20      684.01    112.23 o 
   2 -10   2        0.31       37.41     89.11 o 
   3 -10   2       82.83       78.77     90.33 o 
   4 -10   2      214.06      189.17     94.59 o 
  -6  -9   2        6.41        0.00     78.77 o 
  -5  -9   2       78.45      147.81     84.85 o 
  -4  -9   2      103.45      114.66     73.60 o 
  -3  -9   2       81.68       80.93     49.56 o 
  -2  -9   2       50.02       91.44     45.90 o 
  -1  -9   2      752.57      785.09     65.56 o 
   0  -9   2      100.00       63.26     62.35 o 
   1  -9   2      475.22      557.49     96.72 o 
   2  -9   2       15.78        0.00     78.47 o 
   3  -9   2      273.30      389.91     90.03 o 
   4  -9   2        5.37        0.00     71.78 o 
  -6  -8   2      135.81      176.40     99.76 o 
  -5  -8   2       42.71       81.51     85.16 o 
  -4  -8   2       63.56        0.00     62.35 o 
  -3  -8   2      439.92      458.06     58.80 o 
  -2  -8   2      293.63      271.88     50.80 o 
  -1  -8   2      116.68      125.85     38.58 o 
   0  -8   2       98.29      136.81     38.09 o 
   1  -8   2      822.47      846.42    101.89 o 
   2  -8   2       27.37       40.75     75.43 o 
   3  -8   2      272.60      177.01     70.86 o 
   4  -8   2      181.96      189.38     60.43 o 
   5  -8   2      270.82      306.57     89.42 o 
  -6  -7   2        0.22       47.45     76.64 o 
  -5  -7   2      603.65      662.72    104.93 o 
  -4  -7   2      284.40      329.69     86.38 o 
  -3  -7   2      416.30      434.93     56.63 o 
  -2  -7   2       16.06       40.29     35.22 o 
  -1  -7   2     2239.55     2235.74     85.45 o 
   0  -7   2       69.09       55.74     30.40 o 
   1  -7   2       59.86       52.01     52.62 o 
   2  -7   2      433.05      417.58     78.77 o 
   3  -7   2      495.29      486.52     60.04 o 
   4  -7   2       94.19       85.65     49.83 o 
   5  -7   2       19.99        0.00     55.96 o 
  -7  -6   2      123.27      155.41     97.32 o 
  -6  -6   2      106.69      156.94     79.08 o 
  -5  -6   2      301.11      238.44     87.29 o 
  -4  -6   2      315.42      390.82     85.77 o 
  -3  -6   2     2764.58     2795.42    150.55 o 
  -2  -6   2      557.75      523.15     48.50 o 
  -1  -6   2      557.78      572.85     46.83 o 
   0  -6   2       53.24       48.70     26.60 o 
   1  -6   2     2614.21     2472.50    283.91 o 
   2  -6   2      159.47      125.31     59.61 o 
   3  -6   2        9.29       19.16     41.59 o 
   4  -6   2      268.99      264.17     53.70 o 
   5  -6   2      529.94      384.74     92.76 o 
   6  -6   2       38.96        2.43     73.91 o 
  -7  -5   2       22.98       16.42     79.08 o 
  -6  -5   2       41.14       91.85     70.26 o 
  -5  -5   2      960.00      881.39    105.84 o 
  -4  -5   2      763.18      662.59     85.16 o 
  -3  -5   2      827.89      892.36     56.70 o 
  -2  -5   2      883.62      853.28     66.15 o 
  -1  -5   2     7323.84     7974.58    267.34 o 
   0  -5   2        1.06        0.00     21.77 o 
   1  -5   2     1649.68     1539.67    240.73 o 
   2  -5   2      607.53      476.47     89.63 o 
   3  -5   2     1448.42     1369.29     74.28 o 
   4  -5   2        2.13       44.12     42.63 o 
   5  -5   2       22.02        4.17     40.81 o 
   6  -5   2      203.83      205.60     84.85 o 
  -7  -4   2      235.58      179.44     84.85 o 
  -6  -4   2      146.57      183.09     77.25 o 
  -5  -4   2       90.77       76.64     66.30 o 
  -4  -4   2        7.58        0.00     33.99 o 
  -3  -4   2     3036.92     3010.09    248.18 o 
  -2  -4   2      745.28      773.13     45.52 o 
  -1  -4   2     2044.76     1827.23     59.07 o 
   0  -4   2       30.57       46.42     20.95 o 
   1  -4   2     5345.53     4752.87    992.40 o 
   2  -4   2       10.41       16.08     15.93 o 
   3  -4   2      587.84      639.85     52.76 o 
   4  -4   2      384.08      369.15     51.50 o 
   5  -4   2      412.57      417.38     59.34 o 
   6  -4   2       12.87       27.98     68.43 o 
   7  -4   2        0.25       15.21     76.34 o 
  -7  -3   2        6.44        0.00     66.00 o 
  -6  -3   2        0.52        4.56     59.31 o 
  -5  -3   2      942.74      805.36     96.11 o 
  -4  -3   2      373.83      342.32     44.04 o 
  -3  -3   2      840.17      830.38     89.42 o 
  -2  -3   2      506.15      470.37     33.45 o 
  -1  -3   2     6627.95     7211.19    271.60 o 
   0  -3   2       29.35       16.86     17.81 o 
   1  -3   2     4873.99     4588.42    946.63 o 
   2  -3   2       42.43       56.75     16.70 o 
   3  -3   2     5089.32     5108.68    235.25 o 
   4  -3   2       86.16       48.02     34.36 o 
   5  -3   2       73.19       98.45     46.30 o 
   6  -3   2      336.22      363.75     89.42 o 
   7  -3   2        1.54       49.57     76.64 o 
  -6  -2   2      226.49      277.07     73.30 o 
  -5  -2   2       36.16       30.72     56.57 o 
  -4  -2   2      221.89      224.03     36.37 o 
  -3  -2   2     2267.05     2311.65     63.35 o 
  -2  -2   2      255.13      288.92     24.19 o 
  -1  -2   2      626.52      644.31     28.56 o 
   0  -2   2      326.71      335.93     30.72 o 
   1  -2   2     3394.26     3099.40    649.49 o 
   2  -2   2       56.79       71.68     15.08 o 
   3  -2   2        2.69        0.00     23.23 o 
   4  -2   2      109.65      136.10     36.76 o 
   5  -2   2     1459.38     1463.57     79.74 o 
   6  -2   2        1.02       24.03     65.39 o 
   7  -2   2       12.44       27.68     73.91 o 
  -7  -1   2        3.70       39.84     84.55 o 
  -6  -1   2        0.30        0.00     51.40 o 
  -5  -1   2      601.51      737.23     84.85 o 
  -4  -1   2     1515.12     1657.64    121.96 o 
  -3  -1   2        2.18        0.00     20.95 o 
  -2  -1   2        9.52       25.66     14.96 o 
  -1  -1   2     2739.08     2834.57     84.25 o 
   0  -1   2        2.98       14.62     10.65 o 
   1  -1   2        2.92       13.25     10.01 o 
   2  -1   2     1387.22     1625.75     37.86 o 
   3  -1   2     3167.86     3561.18    135.19 o 
   4  -1   2        4.39        0.00     27.24 o 
   5  -1   2      133.47      136.98     44.24 o 
   6  -1   2      158.70      173.66     66.91 o 
   7  -1   2      172.41      248.48     87.59 o 
  -7   0   2      283.56      269.47     95.80 o 
  -6   0   2       63.62       54.44     71.78 o 
  -5   0   2        2.70        0.00     46.53 o 
  -4   0   2      264.69      299.87     35.76 o 
  -3   0   2     3399.88     3533.87    253.96 o 
  -2   0   2      603.04      735.47     50.64 o 
  -1   0   2      203.05      263.99     27.37 o 
   0   0   2       22.18       18.09      7.83 o 
   1   0   2     1811.35     1932.66    248.63 o 
   2   0   2      354.48      415.52     21.21 o 
   3   0   2      551.21      560.37     36.72 o 
   4   0   2     1198.50     1348.33     73.15 o 
   5   0   2      250.33      309.49     44.61 o 
   6   0   2        0.49        1.98     41.91 o 
   7   0   2       38.13       37.10     72.99 o 
  -7   1   2       18.97        0.00     83.64 o 
  -6   1   2       13.33        0.00     60.52 o 
  -5   1   2      614.76      616.33     55.82 o 
  -4   1   2      148.67      125.07     26.52 o 
  -3   1   2      178.61      178.50     22.12 o 
  -2   1   2      301.31      311.47     20.00 o 
  -1   1   2     3656.75     3624.30    176.09 o 
   0   1   2     3526.50     3571.13     67.94 o 
   1   1   2       67.17      147.12     20.07 o 
   2   1   2      116.51      153.29     37.41 o 
   3   1   2     3431.37     3892.67    129.87 o 
   4   1   2       38.29       46.23     44.71 o 
   5   1   2      239.61      213.20     63.87 o 
   6   1   2      990.79      970.27    127.28 o 
   7   1   2       67.79       47.45     73.60 o 
  -7   2   2      166.78      119.53     89.72 o 
  -6   2   2      609.49      582.73     99.45 o 
  -5   2   2       12.39       16.55     37.58 o 
  -4   2   2       70.61       57.11     24.04 o 
  -3   2   2     1518.17     1490.66     44.47 o 
  -2   2   2       45.55       77.32     16.06 o 
  -1   2   2       40.94       23.14     11.44 o 
   0   2   2      483.94      477.27     35.72 o 
   1   2   2     4423.16     4834.21    341.40 o 
   3   2   2        7.90       31.93     32.85 o 
   4   2   2       46.64       86.68     48.97 o 
   5   2   2      346.52      291.97     68.43 o 
   6   2   2      319.14      375.61     81.20 o 
   7   2   2       66.56       66.30     74.51 o 
  -7   3   2        8.01        0.00     71.78 o 
  -6   3   2      151.41      111.92     80.29 o 
  -5   3   2      236.71      269.68     51.10 o 
  -4   3   2      417.50      471.22     48.66 o 
  -3   3   2      175.73      151.02     22.47 o 
  -2   3   2      537.74      533.34     24.35 o 
  -1   3   2     2124.93     2180.96    184.45 o 
   0   3   2      593.99      674.91     95.99 o 
   1   3   2       71.45       72.69     30.72 o 
   2   3   2      338.08      286.50     43.49 o 
   3   3   2     4648.14     4998.82    151.46 o 
   4   3   2       32.69       73.60     45.92 o 
   5   3   2      256.76      236.01     69.65 o 
   6   3   2      201.34      177.31     77.25 o 
   7   3   2      251.18      174.88     86.68 o 
  -7   4   2      112.43      156.33    100.97 o 
  -6   4   2      767.93      623.48    105.54 o 
  -5   4   2       34.97        1.73     39.03 o 
  -4   4   2      701.42      672.16     58.06 o 
  -3   4   2     1309.06     1337.79     69.19 o 
  -2   4   2      161.20      131.32     28.95 o 
  -1   4   2      877.98      784.61     96.04 o 
   0   4   2     2448.34     2268.83     71.17 o 
   1   4   2     7455.34     6493.05    150.85 o 
   2   4   2        2.84       11.56     39.84 o 
   3   4   2      309.57      269.16     54.14 o 
   4   4   2      545.03      471.41     66.61 o 
   5   4   2      790.88      776.16     92.76 o 
   6   4   2       17.57       10.04     66.61 o 
   7   4   2        1.09       65.69     76.95 o 
  -6   5   2        9.52        0.00     80.90 o 
  -5   5   2      706.00      756.44     71.93 o 
  -4   5   2      347.27      400.44     53.90 o 
  -3   5   2       82.20       55.52     35.47 o 
  -2   5   2      126.26      180.38     36.75 o 
  -1   5   2     2659.46     2331.91     76.92 o 
   0   5   2      642.28      584.38     41.35 o 
   1   5   2      506.33      628.96     59.61 o 
   2   5   2     2841.76     2745.15    117.40 o 
   3   5   2      995.82     1098.24     88.81 o 
   4   5   2        1.51       56.57     49.27 o 
   5   5   2       77.25       68.43     65.39 o 
   6   5   2      363.64      267.03     83.64 o 
  -6   6   2      223.43      290.45    100.67 o 
  -5   6   2       54.87      125.29     52.34 o 
  -4   6   2        3.48        8.11     40.39 o 
  -3   6   2     2626.05     2633.07    102.65 o 
  -2   6   2       71.75       56.70     34.80 o 
  -1   6   2      384.80      346.31     41.72 o 
   0   6   2      408.25      351.89     54.74 o 
   1   6   2     4041.61     3577.58    137.47 o 
   2   6   2       25.77       36.80     45.62 o 
   3   6   2       27.87       43.49     52.62 o 
   4   6   2      936.61      941.31     95.80 o 
   5   6   2       15.66       22.20     66.61 o 
   6   6   2       10.45       31.33     72.38 o 
  -6   7   2        4.11       28.59     90.63 o 
  -5   7   2      620.71      638.48     76.70 o 
  -4   7   2       70.73       70.28     48.20 o 
  -3   7   2      336.54      383.76     56.42 o 
  -2   7   2      579.07      485.18     54.52 o 
  -1   7   2     2329.73     2043.52     86.49 o 
   0   7   2      226.96      188.87     53.22 o 
   1   7   2      103.02       95.20     55.96 o 
   2   7   2      253.67      295.32     61.13 o 
   3   7   2      552.64      575.13     81.20 o 
   4   7   2        7.01        0.00     56.87 o 
   5   7   2        0.60        0.00     58.39 o 
   6   7   2       74.33       21.29     67.82 o 
  -5   8   2       31.85       28.70     51.81 o 
  -4   8   2       93.49       95.84     50.11 o 
  -3   8   2     1458.91     1456.54     90.89 o 
  -2   8   2      455.82      465.62     58.88 o 
  -1   8   2     1406.87     1392.35    113.14 o 
   0   8   2      245.06      244.83     62.96 o 
   1   8   2     1661.07     1676.11    122.87 o 
   2   8   2      284.12      301.10     76.03 o 
   3   8   2      271.35      253.04     67.21 o 
   4   8   2      293.06      211.98     74.21 o 
   5   8   2      213.41      175.49     75.43 o 
   6   8   2        2.92        0.00     69.65 o 
  -5   9   2       20.23       46.49     57.71 o 
  -4   9   2        5.19        1.26     49.74 o 
  -3   9   2      169.94      190.58     57.22 o 
  -2   9   2        0.27        9.20     41.24 o 
   0   9   2      475.74      497.57     83.64 o 
   1   9   2     1965.53     1869.84    137.47 o 
   2   9   2      119.14      109.79     79.08 o 
   3   9   2      700.31      683.40     93.37 o 
   4   9   2        8.96        0.00     56.57 o 
   5   9   2       23.09       33.15     76.34 o 
   6   9   2      184.76      162.41     87.90 o 
  -4  10   2        0.61       18.90     55.55 o 
  -3  10   2      124.43      104.84     52.30 o 
  -2  10   2       72.57      119.83     52.76 o 
  -1  10   2      137.44      172.14     72.08 o 
   0  10   2       43.99       38.02     74.82 o 
   1  10   2     3187.11     3081.84    176.10 o 
   2  10   2      272.28      363.14     93.98 o 
   3  10   2     1797.12     1723.25    138.69 o 
   4  10   2      148.30      150.24     83.94 o 
   5  10   2      627.72      610.71    111.62 o 
   6  10   2        0.16       35.28     85.16 o 
  -3  11   2       13.67        8.15     57.14 o 
  -2  11   2       59.96       42.88     77.56 o 
  -1  11   2      419.84      475.98     97.02 o 
   0  11   2        8.58       16.12     68.74 o 
   1  11   2       42.50       48.66     82.73 o 
   2  11   2      227.27      209.55     93.07 o 
   3  11   2      984.77      926.41    126.22 o 
   4  11   2       34.38       66.61     84.85 o 
   5  11   2      411.59      435.22    108.58 o 
  -2  12   2      150.41      167.28     94.89 o 
  -1  12   2       67.89      117.09     80.60 o 
   0  12   2       49.91        0.00     83.03 o 
   1  12   2      277.76      311.74    104.32 o 
   2  12   2        2.15        0.00     84.55 o 
   3  12   2       12.13       29.30     47.60 o 
   4  12   2       85.67       92.53     61.66 o 
   5  12   2      170.77      223.57     72.17 o 
  -1  13   2      122.05      176.40     93.07 o 
   0  13   2       14.91       37.71     96.41 o 
   1  13   2      130.46      181.87    104.93 o 
   2  13   2      102.75      182.18    107.67 o 
   3  13   2       84.08      187.35    109.49 o 
   4  13   2        2.88       12.37     62.42 o 
  -3 -12   3       74.24      158.15     90.63 o 
  -2 -12   3       12.17        0.00     93.98 o 
  -1 -12   3      546.71      565.09    120.44 o 
   0 -12   3       62.55      102.19     98.54 o 
   1 -12   3       64.59       27.37    118.61 o 
  -4 -11   3        0.42        0.00     73.60 o 
  -3 -11   3      124.70      103.10     79.68 o 
  -2 -11   3      327.88      383.91     68.85 o 
  -1 -11   3      131.98      171.84     90.33 o 
   0 -11   3        4.46        0.00     77.25 o 
   1 -11   3      778.09      875.31    148.42 o 
   2 -11   3        8.09       45.92    101.89 o 
  -5 -10   3       51.88       24.03     90.94 o 
  -4 -10   3       11.18       16.73     75.12 o 
  -3 -10   3        0.24       17.34     59.92 o 
  -2 -10   3       13.91        8.14     43.59 o 
  -1 -10   3       85.08       69.54     44.49 o 
   0 -10   3      508.88      566.00    104.32 o 
   1 -10   3       60.52       24.03    101.58 o 
   2 -10   3        1.67       38.63     89.11 o 
   3 -10   3      271.91      290.76     99.76 o 
  -5  -9   3       15.46        8.82     83.64 o 
  -4  -9   3        2.35        0.00     72.08 o 
  -3  -9   3       35.91       79.38     67.52 o 
  -2  -9   3      131.25      113.75     50.43 o 
  -1  -9   3        5.74        0.00     39.01 o 
   0  -9   3        5.65       10.95     66.00 o 
   1  -9   3      186.99      259.73    105.23 o 
   2  -9   3      585.20      635.04    114.05 o 
   3  -9   3      220.09      246.96     86.68 o 
   4  -9   3       19.33       23.11     71.47 o 
  -6  -8   3       16.78        0.00     90.63 o 
  -5  -8   3        0.79        0.00     64.48 o 
  -4  -8   3      120.97      191.91     83.33 o 
  -3  -8   3       47.16      115.27     61.13 o 
  -2  -8   3        0.62        3.01     42.06 o 
  -1  -8   3      137.90      152.52     42.29 o 
   0  -8   3      317.33      327.76     46.51 o 
   1  -8   3       19.63        0.00     82.42 o 
   2  -8   3        0.01        3.04     61.74 o 
   3  -8   3      179.37      134.43     79.68 o 
   4  -8   3      305.03      279.20     84.55 o 
   5  -8   3       84.90       85.16     77.56 o 
  -6  -7   3      343.86      360.10    100.37 o 
  -5  -7   3        0.54        0.00     64.48 o 
  -4  -7   3      121.26      123.48     67.52 o 
  -3  -7   3       47.29       93.91     44.08 o 
  -2  -7   3     1549.80     1775.51     81.98 o 
  -1  -7   3      150.12      162.10     39.24 o 
   0  -7   3       52.57       61.49     35.21 o 
   1  -7   3      666.37      681.57     94.59 o 
   2  -7   3      526.01      552.92     88.20 o 
   3  -7   3      143.49      206.51     70.56 o 
   4  -7   3       23.29       14.60     67.21 o 
   5  -7   3      452.63      483.88    104.32 o 
  -7  -6   3       40.43      120.44     93.67 o 
  -6  -6   3      101.77      152.68     79.68 o 
  -5  -6   3       93.42       87.90     69.04 o 
  -4  -6   3     1234.55     1248.18    117.09 o 
  -3  -6   3      361.25      404.92     64.78 o 
  -2  -6   3       37.65       56.23     35.55 o 
  -1  -6   3     2167.66     2319.54     82.47 o 
   0  -6   3     2115.70     1964.44    158.46 o 
   1  -6   3       66.55       32.88     30.38 o 
   2  -6   3        0.37       24.03     52.01 o 
   3  -6   3      664.19      639.30     89.11 o 
   4  -6   3      163.56      204.59     52.96 o 
   5  -6   3        3.78       36.80     63.56 o 
   6  -6   3       59.51       51.40     81.81 o 
  -7  -5   3       24.19        0.00     77.56 o 
  -6  -5   3      620.27      492.40    102.49 o 
  -5  -5   3       51.26       32.85     69.95 o 
  -4  -5   3      179.27      151.77     62.35 o 
  -3  -5   3      528.13      521.00     48.61 o 
  -2  -5   3     2709.70     2612.57     83.08 o 
  -1  -5   3      917.29      932.95     52.23 o 
   0  -5   3      239.54      278.48     37.56 o 
   1  -5   3     3075.50     3116.13    499.09 o 
   2  -5   3      788.15      413.35    222.48 o 
   3  -5   3      770.00      794.93     62.18 o 
   4  -5   3        0.54       24.21     38.96 o 
   5  -5   3      738.71      711.99    103.71 o 
   6  -5   3       43.63       57.18     77.56 o 
  -7  -4   3        0.13        0.00     62.96 o 
  -6  -4   3      294.70      187.65     80.29 o 
  -5  -4   3      403.22      333.94     76.34 o 
  -4  -4   3     2047.94     2070.27    132.91 o 
  -3  -4   3       27.63       30.97     33.63 o 
  -2  -4   3      242.76      241.03     32.64 o 
  -1  -4   3     1503.03     1875.78     75.27 o 
   0  -4   3      650.28      604.20     75.27 o 
   1  -4   3     3150.39     3166.43    537.26 o 
   2  -4   3      398.56      328.46    109.34 o 
   3  -4   3     2103.28     2200.18     85.43 o 
   4  -4   3        2.65        0.00     39.10 o 
   5  -4   3      283.15      331.21     78.77 o 
   6  -4   3       52.32       80.29     76.34 o 
  -7  -3   3       20.86        5.47     66.61 o 
  -6  -3   3      309.32      377.74     79.99 o 
  -5  -3   3       49.23       41.97     54.14 o 
  -4  -3   3       15.96        0.00     45.92 o 
  -3  -3   3     1648.66     1442.84     54.16 o 
  -2  -3   3     2388.31     2279.14     59.54 o 
  -1  -3   3      403.28      367.07     33.15 o 
   0  -3   3     1803.36     1961.35    264.14 o 
   1  -3   3      538.64      466.72     78.47 o 
   2  -3   3      799.47      777.98     92.98 o 
   3  -3   3     1408.22     1536.53     49.10 o 
   4  -3   3       36.04       38.32     37.47 o 
   5  -3   3     1802.24     2046.55    148.42 o 
   6  -3   3       26.79       30.72     61.44 o 
   7  -3   3      189.72      126.52     78.47 o 
  -6  -2   3       93.82       85.77     62.35 o 
  -5  -2   3       85.66       33.76     48.66 o 
  -4  -2   3     1587.13     1850.99    118.61 o 
  -3  -2   3       54.65       30.17     22.61 o 
  -2  -2   3      294.23      225.14     59.31 o 
  -1  -2   3     5961.88     6432.04    511.71 o 
   0  -2   3      449.05      492.54     38.17 o 
   1  -2   3     3555.80     3530.93    677.01 o 
   2  -2   3      367.78      338.39     34.01 o 
   3  -2   3     3370.92     3398.40    113.97 o 
   4  -2   3      402.13      459.37     70.86 o 
   5  -2   3      181.70      199.82     67.52 o 
   6  -2   3      136.29      146.29     69.65 o 
   7  -2   3      593.76      633.82    107.06 o 
  -7  -1   3       30.11        0.30     76.95 o 
  -6  -1   3      393.52      431.88     80.29 o 
  -5  -1   3       27.79       49.27     53.53 o 
  -4  -1   3        8.22       11.86     46.53 o 
  -3  -1   3        2.66        0.00     27.52 o 
  -2  -1   3     4022.24     3721.13    121.96 o 
  -1  -1   3      284.33      311.74     40.45 o 
   0  -1   3     1494.80     1648.46    306.27 o 
   1  -1   3     2633.81     2401.90    472.63 o 
   2  -1   3      330.05      372.94     42.60 o 
   3  -1   3      247.08      191.79     22.71 o 
   4  -1   3       11.68       12.53     31.87 o 
   5  -1   3     2038.98     1972.95    138.08 o 
   6  -1   3      268.12      187.35     78.47 o 
   7  -1   3       54.37       67.82     79.99 o 
  -7   0   3       93.74      128.35     94.28 o 
  -6   0   3       67.57       60.52     76.95 o 
  -5   0   3      384.86      416.97     69.04 o 
  -4   0   3     1892.83     1930.67    107.97 o 
  -3   0   3        7.05       12.54     19.63 o 
  -2   0   3       24.37       31.02     31.02 o 
  -1   0   3     1779.94     1792.29     75.43 o 
   0   0   3     5993.42     6817.42   1400.25 o 
   1   0   3      185.18      208.88     21.91 o 
   2   0   3      522.13      565.22     42.68 o 
   3   0   3     4283.19     4492.25    258.06 o 
   4   0   3       53.23       76.24     31.73 o 
   5   0   3       64.70       96.74     38.96 o 
   6   0   3      153.82      179.75     75.73 o 
   7   0   3      260.19      381.69     95.20 o 
  -7   1   3        3.64       18.25     93.67 o 
  -6   1   3      988.76     1072.70    126.83 o 
  -5   1   3      107.64       81.02     40.76 o 
  -4   1   3        7.95        6.10     24.33 o 
  -3   1   3     2185.75     2267.70     53.62 o 
  -2   1   3       32.29       26.57     15.47 o 
  -1   1   3     1159.42      883.90    114.68 o 
   0   1   3      219.57      290.95     15.76 o 
   1   1   3     2264.51     2441.35    314.02 o 
   2   1   3     1709.85     1983.93    214.57 o 
   3   1   3       95.38      114.66     44.10 o 
   4   1   3        1.51        5.78     48.36 o 
   5   1   3      512.21      572.45     53.22 o 
   6   1   3       21.07       36.19     56.87 o 
   7   1   3       10.19       36.80     72.69 o 
  -7   2   3        4.21       20.38     93.98 o 
  -6   2   3      229.52      148.42     86.68 o 
  -5   2   3       51.92       31.02     65.69 o 
  -4   2   3     3091.66     3158.43     88.38 o 
  -3   2   3       86.47       89.25     20.74 o 
  -2   2   3      789.39      854.06     32.08 o 
  -1   2   3      331.76      304.95     35.01 o 
   0   2   3      652.51      623.30     23.15 o 
   1   2   3      687.72      725.22     35.91 o 
   2   2   3       41.63       37.22     19.21 o 
   3   2   3     3560.69     4059.34    141.73 o 
   4   2   3      432.14      525.86     69.04 o 
   5   2   3       74.51       95.20     62.35 o 
   6   2   3        5.18        0.00     61.13 o 
   7   2   3       90.37      106.14     80.29 o 
  -7   3   3       24.87        0.00     87.59 o 
  -6   3   3     1283.19     1009.44    130.48 o 
  -5   3   3       38.39        0.00     61.74 o 
  -4   3   3      667.22      655.85     62.65 o 
  -3   3   3      460.39      521.69     33.30 o 
  -2   3   3     2408.06     2222.43    120.98 o 
  -1   3   3      670.83      582.46     47.82 o 
   0   3   3      648.15      658.49     55.92 o 
   1   3   3      713.56      590.32     44.25 o 
   2   3   3       45.93       57.48     35.28 o 
   3   3   3      315.69      368.92     59.61 o 
   7   3   3        4.22        0.00     79.99 o 
  -6   4   3      108.61       56.27     76.03 o 
  -5   4   3       45.29       79.68     77.25 o 
  -4   4   3     2625.68     2681.31    139.14 o 
  -3   4   3        0.71       22.87     31.84 o 
  -2   4   3     2267.07     2563.00    201.44 o 
  -1   4   3      308.19      261.81     29.95 o 
   0   4   3     4795.17     4480.75    547.80 o 
   1   4   3       10.01        9.43     29.81 o 
   2   4   3      173.64      108.58     38.02 o 
   3   4   3     2793.38     2884.45    127.74 o 
   4   4   3      514.15      511.26     74.82 o 
   5   4   3       22.67       34.98     62.04 o 
   6   4   3        0.51        6.39     60.22 o 
   7   4   3      332.05      230.84     93.37 o 
  -6   5   3      330.97      373.48    100.37 o 
  -5   5   3      196.84      179.44     77.25 o 
  -4   5   3      520.19      514.80     57.58 o 
  -3   5   3      441.46      494.48     53.03 o 
  -2   5   3     4434.52     4839.34    479.34 o 
  -1   5   3       18.49       17.45     16.13 o 
   0   5   3     1489.25     1393.47     59.00 o 
   1   5   3     2815.47     2350.38    104.93 o 
   2   5   3     2013.87     1933.41    104.32 o 
   3   5   3       10.82       23.72     41.36 o 
   4   5   3      113.39      132.60     61.44 o 
   5   5   3      786.41      854.63    100.06 o 
   6   5   3       27.01       41.36     71.78 o 
   7   5   3        4.15        8.21     79.08 o 
  -6   6   3        0.97       31.02     86.68 o 
  -5   6   3       59.88       71.56     50.02 o 
  -4   6   3      586.82      556.92     62.00 o 
  -3   6   3      257.12      225.58     43.82 o 
  -2   6   3      726.54      699.25     55.95 o 
  -1   6   3     1045.09      937.48     57.63 o 
   0   6   3     4202.05     3797.91    101.39 o 
   1   6   3      145.99      141.73     43.49 o 
   2   6   3      781.85      787.11     76.64 o 
   3   6   3     1553.74     1415.16    106.45 o 
   4   6   3      385.24      464.12     84.25 o 
   5   6   3       73.66       16.42     67.82 o 
   6   6   3       54.72       74.82     79.08 o 
   7   6   3      256.77      290.15    101.28 o 
  -6   7   3      318.24      318.43    121.66 o 
  -5   7   3       60.56       28.85     48.42 o 
  -4   7   3      221.55      222.93     54.18 o 
  -3   7   3      383.13      390.49     64.63 o 
  -2   7   3      759.70      739.61     61.75 o 
  -1   7   3      116.85      132.00     52.16 o 
   0   7   3      153.82       96.34     32.82 o 
   1   7   3     3524.06     3387.80    149.33 o 
   2   7   3      293.74      292.28     62.65 o 
   3   7   3      211.85      224.45     69.65 o 
   4   7   3       33.34       23.72     62.65 o 
   5   7   3      339.01      276.16     81.51 o 
   6   7   3        0.14        0.00     67.21 o 
   7   7   3        0.53       44.10     81.51 o 
  -5   8   3       24.89       40.15     52.15 o 
  -4   8   3      244.32      233.78     55.21 o 
  -3   8   3        1.38        0.00     43.96 o 
  -2   8   3      332.89      330.48     53.70 o 
  -1   8   3      736.19      706.20     63.47 o 
   0   8   3      428.08      483.28     75.12 o 
   1   8   3      248.95      217.76     77.56 o 
   2   8   3       14.50       16.12     52.92 o 
   3   8   3     1415.67     1346.42    116.49 o 
   4   8   3       13.74        0.00     55.35 o 
   5   8   3      119.22      191.30     79.68 o 
   6   8   3        4.74        0.00     71.47 o 
   7   8   3      103.21       16.73     79.08 o 
  -5   9   3      131.16      117.33     62.30 o 
  -4   9   3       60.64       65.65     51.81 o 
  -3   9   3        6.82       29.62     47.41 o 
  -2   9   3      376.09      304.55     71.93 o 
  -1   9   3       14.82        1.65     39.64 o 
   0   9   3      222.15      305.36     80.60 o 
   1   9   3     1986.37     2081.52    139.90 o 
   2   9   3      317.53      339.72     77.56 o 
   3   9   3      594.73      541.67     94.89 o 
   4   9   3      145.11      108.27     76.34 o 
   5   9   3      636.32      608.28    108.27 o 
   6   9   3       61.26       74.82     83.64 o 
  -4  10   3       59.47       86.58     59.22 o 
  -3  10   3      134.57      100.94     57.30 o 
  -2  10   3        1.97       23.90     52.87 o 
  -1  10   3       63.67       96.72     76.64 o 
   0  10   3      173.52      240.27     76.95 o 
   1  10   3        1.51       41.06     78.47 o 
   2  10   3       20.70       23.72     70.56 o 
   3  10   3     1405.46     1240.89    129.26 o 
   4  10   3      233.70      271.29     83.64 o 
   5  10   3      347.18      386.56    104.62 o 
   6  10   3       40.70       58.39     90.33 o 
  -3  11   3       86.60       78.58     62.70 o 
  -2  11   3      303.70      304.77     82.57 o 
  -1  11   3      146.45      157.24     77.86 o 
   0  11   3        0.88        0.00     67.21 o 
   1  11   3      245.32      272.81     86.98 o 
   2  11   3       76.23      151.16     91.24 o 
   3  11   3       60.02       24.03     89.72 o 
   4  11   3        0.40        0.00     70.56 o 
   5  11   3      849.22      673.36    122.57 o 
  -2  12   3       54.64       61.74     73.91 o 
  -1  12   3      210.24      208.03     98.54 o 
   0  12   3      226.32      313.87    102.80 o 
   1  12   3        8.23        0.00     74.21 o 
   2  12   3        0.98        5.17     76.95 o 
   3  12   3      103.80      107.36     97.32 o 
   4  12   3        2.01        0.00     81.20 o 
   5  12   3       24.08       42.88     97.02 o 
  -1  13   3        0.09       64.78     84.85 o 
   0  13   3       74.78       52.31     83.94 o 
   1  13   3      177.92      149.03     94.89 o 
   2  13   3      133.36      255.17    111.62 o 
   3  13   3       53.89       13.08    100.06 o 
   4  13   3        0.47        0.00     57.00 o 
  -1 -12   4       16.06        9.43     89.42 o 
   0 -12   4      137.57      107.67    125.91 o 
  -3 -11   4       46.91        6.08     76.64 o 
  -2 -11   4       53.19       54.74     73.30 o 
  -1 -11   4       82.20      114.36     86.98 o 
   0 -11   4      588.48      711.08    148.12 o 
   1 -11   4        6.20       44.10    101.28 o 
   2 -11   4      109.30      156.33    108.88 o 
  -4 -10   4       25.29       54.74     83.33 o 
  -3 -10   4       39.02       72.99     69.34 o 
  -2 -10   4      101.84      151.16     76.34 o 
  -1 -10   4        0.70        0.00     72.99 o 
   0 -10   4        5.08        0.00     73.91 o 
   1 -10   4      257.13      256.39    102.80 o 
   2 -10   4      314.13      365.57    101.89 o 
   3 -10   4      105.42      149.94     93.07 o 
  -5  -9   4      118.29      104.62     82.42 o 
  -4  -9   4       57.56       46.53     79.08 o 
  -3  -9   4        0.42        5.47     68.13 o 
  -2  -9   4       14.60       20.07     55.35 o 
  -1  -9   4      117.43       99.84     47.25 o 
   0  -9   4       41.01      100.67     73.30 o 
   1  -9   4        1.45       48.66     82.12 o 
   2  -9   4       10.09       15.51     80.60 o 
   3  -9   4       66.31      116.49     92.46 o 
   4  -9   4      169.15      162.11    101.28 o 
  -6  -8   4      189.99      215.03    104.02 o 
  -5  -8   4       14.02        0.00     68.13 o 
  -4  -8   4       71.16       20.38     64.78 o 
  -3  -8   4      110.46       59.92     61.13 o 
  -2  -8   4       32.93       33.75     43.09 o 
  -1  -8   4       12.28        8.46     40.26 o 
   0  -8   4        6.21       11.90     35.02 o 
   1  -8   4      311.43      373.48     92.15 o 
   2  -8   4       79.23       82.12     76.03 o 
   3  -8   4        1.13       77.56     71.17 o 
   4  -8   4       17.24        0.00     78.77 o 
  -6  -7   4       14.38        0.00     71.47 o 
  -5  -7   4        0.16        0.00     64.17 o 
  -4  -7   4      441.90      427.01     92.15 o 
  -3  -7   4       58.81       58.09     63.56 o 
  -2  -7   4        7.92        0.00     34.89 o 
  -1  -7   4       68.47       60.39     35.06 o 
   0  -7   4      125.20      159.34     49.57 o 
   1  -7   4      567.38      760.65     93.98 o 
   2  -7   4       58.84       37.10     59.92 o 
   3  -7   4       88.30       97.02     64.48 o 
   4  -7   4      135.10      182.18     86.38 o 
   5  -7   4       10.18       27.37     77.56 o 
  -6  -6   4       70.72       52.92     82.42 o 
  -5  -6   4      429.14      402.68     89.72 o 
  -4  -6   4      115.91       92.46     60.83 o 
  -3  -6   4       10.90       24.94     51.10 o 
  -2  -6   4     2644.66     2727.72    111.92 o 
  -1  -6   4      281.41      248.53     41.35 o 
   0  -6   4       71.96       86.22     36.33 o 
   1  -6   4      129.28      128.52     37.63 o 
   2  -6   4      984.46     1042.28    106.45 o 
   3  -6   4      156.86       94.59     60.22 o 
   4  -6   4        5.58       14.90     65.39 o 
   5  -6   4      137.62      148.12     75.12 o 
   6  -6   4       96.20      132.00     81.20 o 
  -6  -5   4      105.11       44.71     76.95 o 
  -5  -5   4        6.63       38.02     60.52 o 
  -4  -5   4      616.77      497.57     83.03 o 
  -3  -5   4      731.37      730.24     90.03 o 
  -2  -5   4      245.36      235.59     38.50 o 
  -1  -5   4      149.22      130.60     37.56 o 
   0  -5   4     4373.28     4534.14    364.81 o 
   1  -5   4       12.76       13.84     30.91 o 
   2  -5   4      102.03       92.83     56.87 o 
   3  -5   4       75.12      110.71     65.69 o 
   4  -5   4      484.02      571.78     94.89 o 
   5  -5   4       10.56        0.00     71.17 o 
   6  -5   4       15.73        0.00     71.47 o 
  -7  -4   4       51.98       50.49     79.68 o 
  -6  -4   4      417.73      291.97     88.20 o 
  -5  -4   4      363.66      296.84     80.29 o 
  -4  -4   4     1312.35      909.07     97.32 o 
  -3  -4   4        9.52        0.00     45.92 o 
  -2  -4   4     3879.90     3988.82     90.07 o 
  -1  -4   4     1239.57     1377.55    144.92 o 
   0  -4   4     1066.53     1206.76    118.77 o 
   1  -4   4      106.18      129.55     30.21 o 
   2  -4   4     2723.61     1882.47    824.06 o 
   3  -4   4     1060.59     1223.50    108.27 o 
   4  -4   4      119.10      138.08     62.04 o 
   5  -4   4      425.48      472.94     96.72 o 
   6  -4   4      175.88      215.63     88.20 o 
  -7  -3   4      142.01       55.66     77.56 o 
  -6  -3   4      101.44       57.48     69.65 o 
  -5  -3   4      114.01      133.21     59.31 o 
  -4  -3   4     1910.38     1897.82    126.52 o 
  -3  -3   4        1.16       12.77     42.88 o 
  -2  -3   4     3294.16     3544.29    304.29 o 
  -1  -3   4     2086.00     2344.00    191.00 o 
   0  -3   4     6052.85     6486.15    767.34 o 
   1  -3   4       10.94        0.00     22.56 o 
   2  -3   4      750.24      604.28    188.72 o 
   3  -3   4      118.89      114.90     25.91 o 
   4  -3   4      422.51      452.25     83.03 o 
   5  -3   4      315.97      286.80     78.47 o 
   6  -3   4       34.55       36.50     65.09 o 
   7  -3   4      282.22      229.62     97.32 o 
  -6  -2   4      155.06      125.31     69.95 o 
  -5  -2   4      162.62      147.81     63.87 o 
  -4  -2   4       45.20       53.53     48.97 o 
  -3  -2   4      199.89      164.84     50.79 o 
  -2  -2   4     4653.75     5200.40    364.51 o 
  -1  -2   4       15.16        0.00     18.38 o 
   0  -2   4     1660.71     2181.09    373.03 o 
   1  -2   4     2796.89     2942.33    702.10 o 
   2  -2   4     4436.53     3986.18   1082.89 o 
   3  -2   4      106.26       99.52     23.28 o 
   4  -2   4      413.38      375.61     72.38 o 
   5  -2   4      582.05      716.85    103.41 o 
   6  -2   4      367.11      312.05     89.72 o 
   7  -2   4       93.86       70.86     72.99 o 
  -7  -1   4       41.93       35.89     80.90 o 
  -6  -1   4      180.56      161.50     68.74 o 
  -5  -1   4       60.87       42.58     55.35 o 
  -4  -1   4     1740.46     1734.81    114.66 o 
  -3  -1   4      573.62      631.09     72.08 o 
  -2  -1   4      164.18      154.20     41.97 o 
  -1  -1   4       46.45       32.15     16.33 o 
   0  -1   4     5570.80     5994.61    995.45 o 
   1  -1   4      267.62      276.02     69.65 o 
   2  -1   4       33.80       45.32     24.02 o 
   3  -1   4     2803.01     2801.36    217.98 o 
   4  -1   4      999.93     1096.42    103.41 o 
   5  -1   4       21.39       45.92     68.13 o 
   6  -1   4        1.66       35.28     72.08 o 
   7  -1   4      297.52      264.60     91.55 o 
  -7   0   4        4.32        0.00     88.20 o 
  -6   0   4      163.95      207.42     80.90 o 
  -5   0   4      248.01      243.92     66.00 o 
  -4   0   4       44.63       63.56     51.10 o 
  -3   0   4      755.37      794.71     38.32 o 
  -2   0   4     4837.48     4847.06    143.55 o 
  -1   0   4     1753.43     1860.72     85.16 o 
   0   0   4      143.35      284.82     61.13 o 
   1   0   4     2575.33     2794.35    472.63 o 
   2   0   4     3167.10     3404.36    483.73 o 
   3   0   4       86.81       76.90     18.24 o 
   4   0   4       38.37       19.09     28.58 o 
   5   0   4     1138.94     1085.17    107.97 o 
   6   0   4      379.38      337.29     87.59 o 
   7   0   4       65.08       69.34     77.86 o 
  -7   1   4      240.82      236.01    106.75 o 
  -6   1   4        1.78       33.76     80.60 o 
  -5   1   4      178.70      169.91     44.43 o 
  -4   1   4     1621.05     1664.17     78.52 o 
  -3   1   4     1485.85     1504.04     49.37 o 
  -2   1   4      537.24      585.67     27.85 o 
  -1   1   4     1185.59     1053.23    176.40 o 
   0   1   4     5516.97     5669.79    280.86 o 
   1   1   4      989.04      927.04    185.98 o 
   2   1   4      324.75      323.02     31.38 o 
   3   1   4        2.31       13.17     16.15 o 
   4   1   4     1225.28     1368.44     68.13 o 
   5   1   4        0.44        0.00     49.57 o 
   6   1   4       73.73       16.73     66.91 o 
   7   1   4      178.86      241.79     89.42 o 
  -7   2   4       60.69      104.62    104.02 o 
  -6   2   4      447.53      460.16    106.45 o 
  -5   2   4      356.74      298.66     84.25 o 
  -4   2   4       51.65       78.00     36.24 o 
  -3   2   4      346.70      326.09     29.41 o 
  -2   2   4     3015.63     2850.40    124.30 o 
  -1   2   4      922.75      921.06    100.40 o 
   0   2   4     1362.45     1432.03     36.79 o 
   1   2   4       12.85        0.47     12.65 o 
   2   2   4      546.91      504.20     46.69 o 
   3   2   4      197.63      194.34     51.70 o 
   4   2   4       33.34       62.35     55.05 o 
   5   2   4      205.80      220.80     72.69 o 
   6   2   4      446.81      479.32     93.98 o 
   7   2   4        9.86       18.55     76.95 o 
  -7   3   4      140.60      213.81     99.76 o 
  -6   3   4      124.29      144.77     97.32 o 
  -5   3   4      123.88      152.68     79.68 o 
  -4   3   4     3764.37     3878.68    180.35 o 
  -3   3   4      292.87      280.53     31.29 o 
  -2   3   4     1975.72     2042.79    135.51 o 
  -1   3   4      654.77      574.64     63.77 o 
   0   3   4     6837.26     6307.72    304.85 o 
   1   3   4        2.36       13.32     14.13 o 
   2   3   4      945.86      959.82     49.97 o 
   3   3   4     1546.92     1521.61     97.02 o 
   4   3   4      220.94      207.42     58.09 o 
   5   3   4      124.48      172.75     72.99 o 
   6   3   4       54.53       23.42     69.95 o 
   7   3   4      207.24      217.76     90.03 o 
  -6   4   4      130.17      185.22     99.45 o 
  -5   4   4      168.78       76.34     80.90 o 
  -4   4   4      312.11      258.64     46.88 o 
  -3   4   4      127.98      124.34     36.74 o 
  -2   4   4     8842.83     8722.57    864.64 o 
  -1   4   4      340.57      303.39     37.88 o 
   0   4   4     2133.70     2283.27    244.76 o 
   1   4   4       65.64       35.66     24.29 o 
   2   4   4     4918.03     4928.26    153.59 o 
   3   4   4      327.66      273.12     54.74 o 
   4   4   4        1.86       17.94     54.44 o 
   5   4   4      363.38      409.98     83.64 o 
   6   4   4       80.05       85.46     76.95 o 
   7   4   4        1.24        4.56     83.03 o 
  -6   5   4        4.88        0.00     77.56 o 
  -5   5   4        3.62       70.56     74.21 o 
  -4   5   4      560.54      597.36     60.06 o 
  -3   5   4      751.42      664.54     92.31 o 
  -2   5   4      575.89      644.90     73.94 o 
  -1   5   4      142.57      139.35     21.67 o 
   0   5   4    12195.84    12492.14   1763.47 o 
   1   5   4       48.41       38.25     24.11 o 
   2   5   4     1689.63     1854.64    106.75 o 
   3   5   4     1136.31     1223.24     97.63 o 
   4   5   4     2791.73     2636.88    145.38 o 
   5   5   4        0.38       32.85     65.09 o 
   6   5   4        0.57       14.29     62.65 o 
   7   5   4      173.79      242.70     97.63 o 
  -6   6   4      347.41      344.28    118.92 o 
  -5   6   4       38.33       45.32     87.59 o 
  -4   6   4        0.70       21.67     40.12 o 
  -3   6   4      100.49       78.02     37.85 o 
  -2   6   4      785.84      689.32     85.92 o 
  -1   6   4      505.17      559.08    100.16 o 
   0   6   4      416.89      352.08     41.45 o 
   1   6   4      210.65      250.31     54.74 o 
   2   6   4     4943.95     4649.06    168.19 o 
   3   6   4       24.90       33.76     60.52 o 
   4   6   4      359.22      361.01     78.16 o 
   5   6   4      189.61      281.33     83.33 o 
   6   6   4      388.70      269.47     90.63 o 
   7   6   4        2.37        0.00     83.03 o 
  -5   7   4        1.24        0.00     91.85 o 
  -4   7   4      390.88      381.16     59.74 o 
  -3   7   4       47.49       34.15     41.90 o 
  -2   7   4      125.25      131.88     39.09 o 
  -1   7   4        3.46        0.00     29.75 o 
   0   7   4     1008.76      817.56     59.25 o 
   1   7   4      636.83      610.41     73.60 o 
   2   7   4      952.30      880.18     92.46 o 
   3   7   4      141.90      165.45     62.04 o 
   4   7   4     1867.51     1878.36    137.77 o 
   5   7   4        7.44        0.00     60.83 o 
   6   7   4      326.43      207.42     92.46 o 
   7   7   4       92.83       69.95     94.89 o 
  -5   8   4      138.96      150.55     99.45 o 
  -4   8   4       34.67       37.06     46.02 o 
  -3   8   4      103.88       59.28     68.89 o 
  -2   8   4      512.60      398.56     56.62 o 
  -1   8   4        6.47       11.07     41.64 o 
   0   8   4      418.83      380.19     48.88 o 
   1   8   4      221.21      209.25     65.69 o 
   2   8   4      826.39      710.47     88.81 o 
   3   8   4       13.86        0.00     62.96 o 
   4   8   4      185.85      197.39     78.77 o 
   5   8   4      171.68      154.50     80.60 o 
   6   8   4      185.22      202.25     89.42 o 
   7   8   4        1.25        0.00     79.99 o 
  -4   9   4       40.36       43.76     49.62 o 
  -3   9   4      339.58      369.07     62.47 o 
  -2   9   4        1.67        1.09     39.17 o 
  -1   9   4      371.09      308.85     75.27 o 
   0   9   4      721.80      581.51     87.90 o 
   1   9   4      161.49      169.41     79.99 o 
   2   9   4      250.34      211.07     70.26 o 
   3   9   4      348.48      350.06     87.90 o 
   4   9   4      494.36      534.37    100.97 o 
   5   9   4       30.61       41.97     79.38 o 
   6   9   4       17.40       13.69     82.73 o 
  -4  10   4       65.80       35.05     54.27 o 
  -3  10   4        8.28        0.00     49.07 o 
  -2  10   4      354.11      355.57     62.35 o 
  -1  10   4      338.96      314.48     57.61 o 
   0  10   4       15.93       26.76     74.82 o 
   1  10   4        1.40       59.00     78.77 o 
   2  10   4      683.47      716.55    108.58 o 
   3  10   4       50.90       79.68     80.29 o 
   4  10   4       55.52       47.45     72.08 o 
   5  10   4      357.44      393.25     98.24 o 
   6  10   4       81.42       92.46     83.94 o 
  -3  11   4      105.56      107.36     63.07 o 
  -2  11   4       50.68       87.31     58.27 o 
  -1  11   4       86.86       54.74     69.95 o 
   0  11   4      341.01      370.44     93.37 o 
   1  11   4      320.45      428.53    103.41 o 
   2  11   4        4.40        0.00     84.25 o 
   3  11   4        1.64       18.86     72.08 o 
   4  11   4      207.49      148.72     95.80 o 
   5  11   4        9.85       12.77     91.55 o 
  -2  12   4      424.25      479.02    111.92 o 
  -1  12   4      117.43      194.65     90.03 o 
   0  12   4      147.41      135.95     83.64 o 
   1  12   4      105.11      223.24     90.94 o 
   2  12   4      182.22      207.42    103.41 o 
   3  12   4       39.87       80.90     98.85 o 
   4  12   4        4.67        0.00     91.55 o 
   5  12   4       15.91        0.00     95.20 o 
  -1  13   4        0.21       28.59     83.03 o 
   0  13   4      263.18      351.28    105.23 o 
   1  13   4       44.18       81.51    101.89 o 
   2  13   4      130.18      139.90     95.50 o 
   3  13   4       23.59      115.88    107.97 o 
   4  13   4       63.26      127.13    111.31 o 
  -3 -11   5       24.48       23.42     85.46 o 
  -2 -11   5      131.02      165.76     85.46 o 
   0 -11   5       45.49        0.00     97.32 o 
   1 -11   5        5.56        2.74     96.72 o 
  -4 -10   5       43.30       36.50     79.08 o 
  -3 -10   5      433.65      465.03     98.85 o 
  -2 -10   5        2.72       17.03     70.56 o 
   0 -10   5      170.91      246.35    101.28 o 
   1 -10   5      119.67       92.46     93.67 o 
   2 -10   5      105.86      152.07     99.45 o 
  -5  -9   5      192.08      184.31    104.93 o 
  -4  -9   5       76.32      101.28     88.81 o 
  -3  -9   5       27.90        0.00     72.99 o 
  -2  -9   5      244.02      192.22     80.60 o 
  -1  -9   5      242.37      233.87     54.16 o 
   0  -9   5      117.30      168.49     95.20 o 
   1  -9   5        0.66        0.00     67.52 o 
   2  -9   5      152.80      208.94     86.98 o 
   3  -9   5        7.68       43.49     78.77 o 
  -5  -8   5       68.75       94.89     81.81 o 
  -4  -8   5      286.89      215.03     90.03 o 
  -3  -8   5      138.14      231.75     85.77 o 
  -2  -8   5      325.62      350.98     83.94 o 
  -1  -8   5       28.15       11.86     39.32 o 
   0  -8   5      362.35      444.76     62.05 o 
   1  -8   5      155.75      159.67     80.90 o 
   2  -8   5       47.78       12.47     75.43 o 
   3  -8   5       75.76       47.75     84.85 o 
   4  -8   5      116.38       93.37     83.64 o 
  -6  -7   5        3.59       51.70     94.59 o 
  -5  -7   5      615.40      597.02    118.31 o 
  -4  -7   5       12.65        0.00     62.04 o 
  -3  -7   5       49.08      132.91     74.82 o 
  -2  -7   5      856.13      936.75    107.67 o 
  -1  -7   5       46.42       72.98     43.34 o 
   0  -7   5      215.23      215.02     49.22 o 
   1  -7   5      742.77      713.43     89.87 o 
   2  -7   5      308.85      317.82     86.38 o 
   3  -7   5       31.48        7.60     63.56 o 
   4  -7   5       15.87       29.81     79.38 o 
   5  -7   5      127.40      151.16     94.28 o 
  -6  -6   5       38.64        0.00     83.64 o 
  -5  -6   5       29.04        0.00     65.39 o 
  -4  -6   5       17.71        2.74     58.39 o 
  -3  -6   5      833.15      783.46     99.45 o 
  -2  -6   5        5.21        0.00     46.84 o 
  -1  -6   5        1.91       44.50     39.82 o 
   0  -6   5     1299.28     1388.53    127.89 o 
   1  -6   5      297.42      326.04     48.01 o 
   2  -6   5        1.29        0.00     62.04 o 
   3  -6   5      246.22      187.35     79.68 o 
   4  -6   5       85.55       77.56     76.64 o 
   5  -6   5       55.40       48.66     82.42 o 
  -6  -5   5       26.27       10.04     71.78 o 
  -5  -5   5      554.46      569.35    105.23 o 
  -4  -5   5        0.10       20.68     65.39 o 
  -3  -5   5       78.22       35.89     62.96 o 
  -2  -5   5      102.42       59.31     51.10 o 
  -1  -5   5     1721.66     1960.96    233.73 o 
   0  -5   5       63.35       72.02     34.30 o 
   1  -5   5        6.38        0.00     28.91 o 
   2  -5   5     1829.11     1078.69    542.89 o 
   3  -5   5       80.21       85.77     66.00 o 
   4  -5   5       56.05      101.58     73.60 o 
   5  -5   5       23.51       43.49     66.91 o 
   6  -5   5       12.56        0.00     70.86 o 
  -6  -4   5       83.75       49.88     69.65 o 
  -5  -4   5      106.95      138.99     77.86 o 
  -4  -4   5       28.93       63.87     64.17 o 
  -3  -4   5      962.67     1033.46    104.93 o 
  -2  -4   5      197.68      220.50     56.57 o 
  -1  -4   5       59.60       65.41     31.49 o 
   0  -4   5      343.13      361.36     75.43 o 
   1  -4   5     2210.42     2120.52    405.72 o 
   2  -4   5      120.41       95.18     52.31 o 
   3  -4   5      119.67      137.17     65.39 o 
   4  -4   5      782.69      738.75    105.23 o 
   5  -4   5       13.37       38.02     66.00 o 
   6  -4   5       90.47      128.35     86.38 o 
  -7  -3   5        3.71        0.00     79.08 o 
  -6  -3   5       24.12       17.94     72.38 o 
  -5  -3   5      705.40      590.94     96.72 o 
  -4  -3   5        5.48        0.00     46.84 o 
  -3  -3   5     1358.87     1158.16    105.84 o 
  -2  -3   5      765.88      712.60     77.25 o 
  -1  -3   5     3677.52     4370.26    473.85 o 
   0  -3   5     2355.01     2750.80    378.35 o 
   1  -3   5        8.70       13.04     26.53 o 
   2  -3   5     2177.33     1767.65    608.43 o 
   3  -3   5      530.93      395.63     72.23 o 
   4  -3   5      567.35      435.53     88.20 o 
   5  -3   5        1.35        3.04     60.22 o 
   6  -3   5      431.00      441.91    104.02 o 
  -6  -2   5        8.39       18.86     69.04 o 
  -5  -2   5        5.07        0.00     52.01 o 
  -4  -2   5       41.25       53.83     60.22 o 
  -3  -2   5      876.31      860.71     91.24 o 
  -2  -2   5       48.19       56.57     43.19 o 
  -1  -2   5      433.98      552.47     56.42 o 
   0  -2   5     5394.34     6170.28    950.89 o 
   1  -2   5     2205.98     2347.94    511.10 o 
   2  -2   5     2727.88     2382.62    730.08 o 
   3  -2   5       48.37       62.68     30.09 o 
   4  -2   5     1551.20     1469.07    128.04 o 
   5  -2   5      196.29      209.55     74.82 o 
   6  -2   5       76.86       84.25     80.29 o 
   7  -2   5       34.27       12.17     80.60 o 
  -7  -1   5        3.99        0.00     94.28 o 
  -6  -1   5       10.39        0.00     63.87 o 
  -5  -1   5      154.98      166.36     67.52 o 
  -4  -1   5       39.96        0.30     57.18 o 
  -3  -1   5      108.25      132.00     57.79 o 
  -2  -1   5     1425.66     1405.12     95.20 o 
  -1  -1   5     3196.71     3639.73    540.91 o 
   0  -1   5        1.72        0.00     20.20 o 
   1  -1   5      208.97      193.21     38.93 o 
   2  -1   5     6542.52     6531.20   1532.71 o 
   3  -1   5      161.80      151.43     51.40 o 
   4  -1   5     1515.44     1419.97    120.90 o 
   5  -1   5      467.92      366.49     81.81 o 
   6  -1   5     1056.66     1068.13    127.74 o 
   7  -1   5        4.83       19.77     78.47 o 
  -7   0   5      257.77      178.83     95.80 o 
  -6   0   5        0.49        0.00     70.56 o 
  -5   0   5        1.21        0.00     58.39 o 
  -4   0   5      413.19      314.78     68.43 o 
  -3   0   5      587.15      542.58     71.78 o 
  -2   0   5      467.88      344.28     59.00 o 
  -1   0   5     3203.48     3365.03     56.39 o 
   0   0   5     4215.68     4535.83    828.63 o 
   1   0   5      394.77      400.80     95.04 o 
   2   0   5       13.87       26.52     24.48 o 
   3   0   5       79.83      125.07     29.88 o 
   4   0   5     1185.34     1267.65     70.91 o 
   5   0   5       31.45       59.31     62.96 o 
   6   0   5       51.63      132.60     80.29 o 
   7   0   5      181.24      136.56     79.08 o 
  -7   1   5       16.17        0.00     93.67 o 
  -6   1   5        0.23       55.35     74.82 o 
  -5   1   5      393.67      407.79     60.15 o 
  -4   1   5       78.88       52.54     37.28 o 
  -3   1   5       12.84        0.00     57.48 o 
  -2   1   5      602.13      633.82     67.82 o 
  -1   1   5     2241.40     1852.86    144.77 o 
   0   1   5      874.79      895.80     48.86 o 
   1   1   5      142.55      209.19     28.30 o 
   2   1   5     2535.06     2637.64    400.09 o 
   3   1   5      152.82      146.28     34.22 o 
   4   1   5      148.08      253.35     63.56 o 
   5   1   5       66.87       91.55     71.17 o 
   6   1   5      608.73      536.50    100.37 o 
   7   1   5        3.69       26.76     78.77 o 
  -6   2   5       12.08        0.00     70.86 o 
  -5   2   5      369.20      351.28     83.64 o 
  -4   2   5       62.84      126.34     43.99 o 
  -3   2   5     1464.09     1426.94     69.30 o 
  -2   2   5      181.38      177.39     21.70 o 
  -1   2   5       20.70        5.69     15.16 o 
   0   2   5      749.82      603.75     27.80 o 
   1   2   5      346.85      275.16     25.04 o 
   2   2   5     1814.15     2006.83    305.96 o 
   3   2   5      104.03       89.09     31.96 o 
   4   2   5      971.95     1245.45    103.10 o 
   5   2   5       21.87        0.00     62.65 o 
   6   2   5        2.15        0.00     58.70 o 
   7   2   5        1.05       23.11     70.26 o 
  -6   3   5       20.59       17.94     88.81 o 
  -5   3   5      560.97      643.86    102.80 o 
  -4   3   5       25.40       21.59     55.66 o 
  -3   3   5      931.17      913.00     43.51 o 
  -2   3   5      699.12      710.45    112.55 o 
  -1   3   5     3237.92     3078.39    349.71 o 
   0   3   5      504.30      479.87     28.45 o 
   1   3   5     2052.90     1915.74    282.45 o 
   2   3   5      583.16      621.17     44.09 o 
   3   3   5      955.32      939.92     58.40 o 
   4   3   5      447.65      586.38     83.64 o 
   5   3   5       85.65       89.11     62.04 o 
   6   3   5      738.09      771.90    111.92 o 
  -6   4   5       69.39       30.41     86.07 o 
  -5   4   5      166.72      165.76     81.81 o 
  -4   4   5       21.81       62.65     64.78 o 
  -3   4   5     2577.95     2349.48    227.80 o 
  -2   4   5      186.03      168.62     25.70 o 
  -1   4   5     1137.00     1056.31    112.11 o 
   0   4   5     8695.67     8724.86    600.88 o 
   1   4   5     1391.56     1149.25    199.17 o 
   2   4   5      566.26      602.70     45.68 o 
   3   4   5       77.48      121.96     48.05 o 
   4   4   5     2003.00     1896.30    128.65 o 
   5   4   5      180.30      156.33     66.61 o 
   6   4   5       12.13       42.58     77.86 o 
   7   4   5      120.15      139.60     83.03 o 
  -6   5   5       51.18       86.68     91.85 o 
  -5   5   5      768.80      659.98    111.92 o 
  -4   5   5      141.46       97.93     76.95 o 
  -3   5   5       12.09        0.00     27.68 o 
  -2   5   5      251.54      229.98     27.47 o 
  -1   5   5     2000.20     1970.48    219.93 o 
   0   5   5      420.39      454.36     47.31 o 
   1   5   5      160.10      204.03     29.45 o 
   2   5   5     8496.59     9078.84    228.10 o 
   3   5   5      490.59      416.06     67.52 o 
   4   5   5      476.32      496.05     77.86 o 
   5   5   5        4.82       28.59     57.79 o 
   6   5   5     1014.29      932.18    120.74 o 
   7   5   5       22.38      111.92     90.63 o 
  -6   6   5        2.49        0.00     86.68 o 
  -5   6   5       78.43       86.68     94.28 o 
  -4   6   5      795.07      593.37    106.45 o 
  -3   6   5     1580.98     1324.74    190.24 o 
  -2   6   5        1.27        0.00     30.44 o 
  -1   6   5      129.42      137.72     35.47 o 
   0   6   5      517.67      519.70     63.35 o 
   1   6   5      624.73      637.54     94.74 o 
   2   6   5      832.18      756.09     82.42 o 
   3   6   5       88.67      166.97     76.95 o 
   4   6   5     4457.76     4054.17    184.92 o 
   5   6   5        3.19       28.89     61.44 o 
   6   6   5      332.93      285.89     84.85 o 
   7   6   5       44.26       78.47     92.15 o 
  -5   7   5       86.40      139.90    103.10 o 
  -4   7   5        2.26       27.68     73.30 o 
  -3   7   5        9.62       13.48     37.26 o 
  -2   7   5     1544.17     1219.90    100.06 o 
  -1   7   5       58.80       41.03     33.82 o 
   0   7   5      258.59      255.59     44.85 o 
   1   7   5       34.94       59.61     52.62 o 
   2   7   5      163.28      168.80     62.04 o 
   3   7   5      323.81      316.30     78.16 o 
   4   7   5       95.64      113.14     70.56 o 
   5   7   5        3.59       48.36     76.03 o 
   6   7   5      881.46      700.43    111.92 o 
   7   7   5        0.05        0.00     90.94 o 
  -5   8   5        9.94        9.73    106.75 o 
  -4   8   5       24.82       99.45     86.07 o 
  -3   8   5       70.27       90.74     43.60 o 
  -2   8   5       76.19       72.87     42.76 o 
  -1   8   5       33.19       27.39     39.27 o 
   0   8   5     1087.37      883.44     88.96 o 
   1   8   5        5.67        0.00     55.96 o 
   2   8   5      338.67      358.28     79.99 o 
   3   8   5        0.12        0.00     57.18 o 
   4   8   5      507.65      445.26     94.89 o 
   5   8   5       96.82       48.05     72.08 o 
   6   8   5       77.90        0.00     84.85 o 
   7   8   5        4.95       25.85     78.77 o 
  -4   9   5        4.56        0.00     48.40 o 
  -3   9   5        4.18        0.00     44.10 o 
  -2   9   5       22.47       41.90     44.04 o 
  -1   9   5       72.28       83.80     51.51 o 
   0   9   5      319.08      305.05     76.03 o 
   1   9   5       11.68       30.41     75.12 o 
   2   9   5      469.14      533.76     88.81 o 
   3   9   5       18.71        0.00     66.61 o 
   4   9   5       18.78       89.72     79.99 o 
   5   9   5        8.99       20.07     81.51 o 
   6   9   5      183.98      144.77     94.28 o 
  -4  10   5       26.47       59.62     55.47 o 
  -3  10   5      242.54      243.70     61.38 o 
  -2  10   5        0.06        0.00     47.50 o 
  -1  10   5       26.99        0.00     47.53 o 
   0  10   5      149.95      201.34     76.95 o 
   1  10   5      621.13      587.29    106.14 o 
   2  10   5      181.30      239.36     78.16 o 
   3  10   5       77.55       21.90     76.95 o 
   4  10   5      378.12      362.23     92.76 o 
   5  10   5       61.79      105.84     93.37 o 
   6  10   5       34.58       92.15     96.41 o 
  -3  11   5       82.62       88.94     60.65 o 
  -2  11   5      147.14      188.46     66.56 o 
  -1  11   5      237.31      343.68     97.93 o 
   0  11   5       22.92       55.35     73.60 o 
   1  11   5       15.89        0.00     81.51 o 
   2  11   5      327.21      335.16     96.11 o 
   3  11   5      285.13      278.59     98.85 o 
   4  11   5       15.65        0.00     87.29 o 
   5  11   5       46.33       76.95     98.54 o 
  -2  12   5       40.21       41.55     59.14 o 
  -1  12   5      213.66      295.62     94.59 o 
   0  12   5      177.48      296.84    103.10 o 
   1  12   5      228.28      238.14     95.20 o 
   2  12   5       45.35       51.40     94.89 o 
   3  12   5        4.74       80.60     86.98 o 
   4  12   5      165.60      131.39    104.62 o 
   5  12   5       68.35       78.16    106.14 o 
  -1  13   5      239.71      312.35    116.49 o 
   0  13   5       15.64       45.62     85.16 o 
   1  13   5      114.89      171.53     96.11 o 
   2  13   5      230.66      242.40    103.10 o 
   3  13   5       51.39       81.20    108.27 o 
   4  13   5       47.09      157.54    114.05 o 
  -3 -10   6       56.23       65.09     88.81 o 
  -2 -10   6        2.43        0.00     74.21 o 
   0 -10   6       16.43       77.86     90.33 o 
   1 -10   6       71.36      104.32     96.41 o 
   2 -10   6       66.57      111.31     90.63 o 
  -4  -9   6        1.99       70.56     93.37 o 
  -3  -9   6      396.50      432.18     97.32 o 
  -2  -9   6      104.43      126.52     79.08 o 
  -1  -9   6      332.36      292.28     88.20 o 
   0  -9   6        2.97       28.89     78.16 o 
   1  -9   6      437.71      461.99    106.14 o 
   2  -9   6        0.32       52.01     88.20 o 
   3  -9   6       83.73      118.01     99.76 o 
  -5  -8   6      315.94      342.46    107.97 o 
  -4  -8   6      126.74       35.89     89.42 o 
  -3  -8   6      224.55      203.47     79.68 o 
  -2  -8   6       57.65      126.52     69.34 o 
  -1  -8   6      649.09      795.32    103.71 o 
   0  -8   6        4.94        0.00     43.87 o 
   1  -8   6      198.92      224.76     86.38 o 
   2  -8   6       97.56      100.06     85.46 o 
   3  -8   6      440.30      559.61    109.49 o 
   4  -8   6        3.47       27.68     94.59 o 
  -5  -7   6      222.95      166.97     90.94 o 
  -4  -7   6       69.93       36.50     82.42 o 
  -3  -7   6     1225.58     1298.98    136.56 o 
  -2  -7   6      185.21      132.91     71.17 o 
  -1  -7   6      533.21      552.32     88.50 o 
   0  -7   6      422.81      482.44     71.32 o 
   1  -7   6      900.34      938.55    185.52 o 
   2  -7   6      109.85      108.88     69.04 o 
   3  -7   6        0.47        0.00     76.03 o 
   4  -7   6      380.34      351.28     99.45 o 
  -6  -6   6       62.09       52.62     99.76 o 
  -5  -6   6      602.68      516.73    110.40 o 
  -4  -6   6      311.92      236.32     82.12 o 
  -3  -6   6      760.00      751.22    107.97 o 
  -2  -6   6        3.75        0.00     51.70 o 
  -1  -6   6     1992.17     2059.32    141.42 o 
   0  -6   6       35.85       49.48     43.43 o 
   1  -6   6      115.60      139.36     43.24 o 
   2  -6   6     1108.90     1160.59    118.61 o 
   3  -6   6      263.65      270.38     79.68 o 
   4  -6   6       87.80       65.09     74.21 o 
   5  -6   6      113.90       73.30     82.42 o 
  -6  -5   6       14.98       19.16     89.11 o 
  -5  -5   6       28.29       64.17     76.03 o 
  -4  -5   6      168.67      113.75     71.47 o 
  -3  -5   6      992.63     1028.60    115.88 o 
  -2  -5   6      103.61      122.26     64.17 o 
  -1  -5   6     1107.94     1219.02    142.79 o 
   0  -5   6        0.76        0.00     37.11 o 
   1  -5   6     2336.19     2322.91    488.75 o 
   2  -5   6       40.47        0.00     26.82 o 
   3  -5   6       54.63       73.91     62.04 o 
   4  -5   6      616.82      488.75    103.10 o 
   5  -5   6       34.87       10.64     82.73 o 
  -6  -4   6        2.73        0.00     72.38 o 
  -5  -4   6      611.38      563.26    107.97 o 
  -4  -4   6       81.83       23.72     71.47 o 
  -3  -4   6      238.18      285.89     72.69 o 
  -2  -4   6       93.81       88.50     58.39 o 
  -1  -4   6      761.41      828.95     86.22 o 
   0  -4   6       24.74       20.75     36.27 o 
   1  -4   6      163.33      172.80     59.00 o 
   2  -4   6       95.98       77.95     55.51 o 
   3  -4   6      743.26      843.07    105.23 o 
   4  -4   6        0.30        0.00     67.21 o 
   5  -4   6       11.13       62.96     70.56 o 
   6  -4   6      113.25      125.00     90.94 o 
  -6  -3   6      227.14      243.31     92.76 o 
  -5  -3   6       19.75       81.20     67.52 o 
  -4  -3   6      134.49      125.61     65.69 o 
  -3  -3   6      737.69      729.63     94.28 o 
  -2  -3   6      367.32      355.84     70.86 o 
  -1  -3   6      455.18      451.73     73.60 o 
   0  -3   6       22.95       22.14     31.38 o 
   1  -3   6     1831.11     1837.58    368.77 o 
   2  -3   6        3.53        0.00     26.44 o 
   3  -3   6       59.65       39.20     27.77 o 
   4  -3   6       42.50       69.34     63.56 o 
   5  -3   6      395.49      365.57     95.80 o 
   6  -3   6        9.86        0.00     76.64 o 
  -6  -2   6       15.79       14.60     73.30 o 
  -5  -2   6       36.18      100.06     73.60 o 
  -4  -2   6      454.02      483.28     83.33 o 
  -3  -2   6      120.80       93.98     60.83 o 
  -2  -2   6      200.26      227.80     72.99 o 
  -1  -2   6     2948.50     3168.32    545.02 o 
   0  -2   6      650.23      782.57     97.32 o 
   1  -2   6      551.93      495.66    130.48 o 
   2  -2   6      465.09      444.18    104.62 o 
   3  -2   6     1972.68     1652.15    277.37 o 
   4  -2   6      192.70      144.55     38.20 o 
   5  -2   6        0.54        0.00     62.65 o 
   6  -2   6      166.05      234.79     93.67 o 
  -6  -1   6      197.82      172.45     81.51 o 
  -5  -1   6        5.32       28.28     63.26 o 
  -4  -1   6       53.46       51.70     60.52 o 
  -3  -1   6       27.79       86.07     59.92 o 
  -2  -1   6      698.62      779.51     90.33 o 
  -1  -1   6      374.48      456.90     51.86 o 
   0  -1   6       20.62       17.16     25.05 o 
   1  -1   6     4320.13     4059.19    825.74 o 
   2  -1   6      655.00      598.19    166.36 o 
   3  -1   6      607.19      557.45    166.21 o 
   4  -1   6      504.23      443.82     50.15 o 
   5  -1   6     1028.46     1009.74    115.88 o 
   6  -1   6      195.95      207.73     88.50 o 
   7  -1   6        0.10        0.00     83.94 o 
  -6   0   6        9.05        0.00     80.90 o 
  -5   0   6      863.42      681.27     95.50 o 
  -4   0   6      357.95      378.04     74.82 o 
  -3   0   6      128.42      123.48     72.69 o 
  -2   0   6       22.69       45.01     54.44 o 
  -1   0   6     1493.89     1379.11     47.60 o 
   0   0   6      333.64      483.03     84.09 o 
   1   0   6      710.38      737.89    180.96 o 
   2   0   6     1119.90     1007.86    267.79 o 
   3   0   6     1173.11     1112.91    212.74 o 
   4   0   6      109.09      120.78     38.45 o 
   5   0   6      162.45      188.57     73.30 o 
   6   0   6      584.30      612.84    109.19 o 
   7   0   6      150.07      166.97     85.16 o 
  -6   1   6       98.15      105.84     82.12 o 
  -5   1   6      172.26      180.12     56.37 o 
  -4   1   6        8.16        0.00     42.16 o 
  -3   1   6     1471.47     1368.62    105.54 o 
  -2   1   6        2.80       20.68     51.70 o 
  -1   1   6       37.47       37.88     22.51 o 
   0   1   6      425.38      506.30     28.01 o 
   1   1   6      885.10      793.14     78.34 o 
   2   1   6       98.20       96.98     31.56 o 
   3   1   6      167.85      162.69     34.87 o 
   4   1   6      305.08      297.45     69.80 o 
   5   1   6      115.30      180.35     78.47 o 
   6   1   6       35.91       26.46     77.25 o 
   7   1   6       45.77       83.33     86.98 o 
  -6   2   6        6.33        0.00     85.77 o 
  -5   2   6      354.65      232.67     77.86 o 
  -4   2   6      102.00      110.02     46.20 o 
  -3   2   6      510.93      474.51     55.27 o 
  -2   2   6        0.24        0.68     30.43 o 
  -1   2   6     2804.58     2363.22    229.52 o 
   0   2   6        3.33        6.05     17.50 o 
   1   2   6        9.78        3.47     15.58 o 
   2   2   6      326.71      322.62     81.20 o 
   3   2   6      524.59      592.61     67.82 o 
   4   2   6      770.39      671.48     59.58 o 
   5   2   6       24.22       51.70     62.65 o 
   6   2   6      432.26      569.65    100.06 o 
   7   2   6       28.01       16.12     82.42 o 
  -6   3   6       64.86       62.35     84.25 o 
  -5   3   6       46.87       65.39     79.38 o 
  -4   3   6        1.76       23.42     66.00 o 
  -3   3   6     1237.56     1292.73     70.79 o 
  -2   3   6       57.98       83.34     21.53 o 
  -1   3   6      331.51      307.85     27.32 o 
   0   3   6      132.88      144.41     21.63 o 
   1   3   6     1181.34      961.61    112.71 o 
   2   3   6       31.35       26.28     25.78 o 
   3   3   6        6.17        0.00     29.35 o 
   4   3   6       81.53      121.05     59.61 o 
   5   3   6      260.74      194.04     80.60 o 
   6   3   6       47.53       17.03     67.21 o 
  -6   4   6       84.89       73.60     90.94 o 
  -5   4   6      126.08      116.18     94.28 o 
  -4   4   6      330.18      361.32     93.67 o 
  -3   4   6        2.92        0.00     36.32 o 
  -2   4   6       22.22       15.62     21.16 o 
  -1   4   6     4138.60     3965.51    369.58 o 
   0   4   6      625.44      643.57     40.86 o 
   1   4   6     1486.03     1238.50    175.33 o 
   2   4   6       75.20      117.56     33.23 o 
   3   4   6     2098.45     2042.71     85.91 o 
   4   4   6       52.18       85.77     62.65 o 
   5   4   6       16.37       32.85     70.86 o 
   6   4   6      341.66      341.24     89.72 o 
   7   4   6      177.38      124.39     97.93 o 
  -6   5   6      161.61      146.59     98.85 o 
  -5   5   6       60.06       79.99     82.12 o 
  -4   5   6       61.04       82.42     69.04 o 
  -3   5   6     1744.59     1665.16    129.87 o 
  -2   5   6      910.90      780.10    106.89 o 
  -1   5   6        2.40        3.03     23.11 o 
   0   5   6       37.14       37.32     21.85 o 
   1   5   6     3441.52     2965.34    477.93 o 
   2   5   6        0.76       16.93     30.43 o 
   3   5   6      792.66      775.25     88.20 o 
   4   5   6      707.97      705.91     95.20 o 
   5   5   6      787.45      682.18     97.93 o 
   6   5   6        6.18        0.00     64.78 o 
   7   5   6        0.67        9.43     78.77 o 
  -5   6   6      239.63      309.31    100.37 o 
  -4   6   6      284.54      280.42     84.55 o 
  -3   6   6      159.73      135.04     68.43 o 
  -2   6   6        1.87        1.94     31.10 o 
  -1   6   6     3866.94     3875.04    456.72 o 
   0   6   6      890.61     1026.55     79.73 o 
   1   6   6      345.03      285.17     36.03 o 
   2   6   6       54.41       40.31     34.29 o 
   3   6   6     1618.90     1405.73    111.92 o 
   4   6   6       44.81       52.01     67.82 o 
   5   6   6      251.74      345.50     83.03 o 
   6   6   6      800.36      752.74    118.92 o 
   7   6   6      153.26      135.65     97.93 o 
  -5   7   6       76.86       86.38     91.24 o 
  -4   7   6        1.99        0.00     79.99 o 
  -3   7   6     1053.49      737.17    328.62 o 
  -2   7   6       39.01       33.80     36.98 o 
  -1   7   6      917.16      925.98    168.22 o 
   0   7   6      434.06      580.73     50.64 o 
   1   7   6     2527.24     2268.27    130.48 o 
   2   7   6       44.63       47.75     52.92 o 
   3   7   6      204.79      240.88     69.65 o 
   4   7   6       54.71       94.28     87.59 o 
   5   7   6      213.25      159.67     84.85 o 
   6   7   6       52.43       45.92     87.59 o 
   7   7   6        1.41        0.00     95.80 o 
  -5   8   6      386.71      419.10    121.66 o 
  -4   8   6        9.92       47.14     84.55 o 
  -3   8   6       92.90       87.21     44.43 o 
  -2   8   6       29.59       33.08     42.25 o 
  -1   8   6      420.59      344.33     54.47 o 
   0   8   6        8.22        0.00     38.97 o 
   1   8   6      355.92      370.44     80.29 o 
   2   8   6      624.06      637.47     93.07 o 
   3   8   6      665.87      489.66     86.38 o 
   4   8   6       22.39       62.35     68.74 o 
   5   8   6       39.52       16.42     84.25 o 
   6   8   6       57.33       97.32     97.32 o 
  -4   9   6       12.35       13.08    102.19 o 
  -3   9   6      955.55      915.15    126.52 o 
  -2   9   6        1.81        0.00     44.50 o 
  -1   9   6      152.69      102.19     51.60 o 
   0   9   6      103.51       96.43     47.85 o 
   1   9   6      185.94       91.24     64.48 o 
   2   9   6        0.04        0.61     68.74 o 
   3   9   6        1.41       19.16     73.30 o 
   4   9   6      662.97      656.03    112.84 o 
   5   9   6       65.82       87.59     91.55 o 
   6   9   6       15.70        0.00     89.11 o 
  -4  10   6       31.81      100.97    115.57 o 
  -3  10   6       35.19       16.63     49.46 o 
  -2  10   6      106.96      112.82     53.09 o 
  -1  10   6      639.39      658.30     77.20 o 
   0  10   6        0.33       17.94     75.12 o 
   1  10   6        2.94        0.00     69.95 o 
   2  10   6       55.82       51.40     76.95 o 
   3  10   6       86.50       76.64     83.64 o 
   4  10   6      173.35      181.27     85.16 o 
   5  10   6       10.35       23.11     90.03 o 
   6  10   6      107.44      158.46    104.93 o 
  -3  11   6      227.50      172.81     91.85 o 
  -2  11   6      161.54      219.51     67.28 o 
  -1  11   6       62.34       46.47     56.02 o 
   0  11   6       69.47       25.85     72.08 o 
   1  11   6      521.24      584.86    108.27 o 
   2  11   6        0.56       23.11     69.95 o 
   3  11   6        6.60        0.00     84.25 o 
   4  11   6       75.34       27.68     93.37 o 
   5  11   6       70.90       71.17     88.20 o 
  -2  12   6        2.67        0.00     58.55 o 
  -1  12   6      207.53      291.67    102.49 o 
   0  12   6      145.16      111.01     84.55 o 
   1  12   6       70.07      128.04     88.50 o 
   2  12   6       31.24       35.58     97.02 o 
   3  12   6      141.03      202.56     95.50 o 
   4  12   6        0.31        0.00     98.24 o 
  -1  13   6      223.81      299.58    113.44 o 
   0  13   6        5.94        0.00     93.67 o 
   1  13   6      340.02      475.37    123.48 o 
   2  13   6       63.61       28.28     87.90 o 
   3  13   6      145.58      212.59    116.49 o 
  -2 -10   7      187.67      240.27     98.85 o 
  -3  -9   7        1.60        0.00     72.69 o 
  -2  -9   7       81.27      106.45     77.56 o 
  -1  -9   7      123.50      100.06     81.51 o 
   1  -9   7       74.26       72.99     88.20 o 
   2  -9   7        0.81        0.00     89.72 o 
  -4  -8   7       40.42       20.38     94.28 o 
  -3  -8   7      260.74      287.41     90.94 o 
  -2  -8   7      282.59      296.84     86.07 o 
  -1  -8   7       94.98      127.13     78.47 o 
   0  -8   7       57.81       75.43     79.68 o 
   1  -8   7      358.85      416.67     98.24 o 
   2  -8   7      169.76      184.61     93.98 o 
   3  -8   7       72.62        0.00     89.11 o 
  -5  -7   7        4.99       18.86     88.50 o 
  -4  -7   7      402.09      345.50    107.06 o 
  -3  -7   7        5.02        0.00     62.96 o 
  -2  -7   7       51.37       10.34     68.74 o 
  -1  -7   7      488.52      449.82     87.29 o 
   0  -7   7      382.17      461.13     74.21 o 
   1  -7   7      178.05      203.47     80.90 o 
   2  -7   7        0.59       19.16     76.64 o 
   3  -7   7      554.23      704.99    113.75 o 
   4  -7   7      140.68      201.95    103.41 o 
  -5  -6   7       21.12        0.00     93.07 o 
  -4  -6   7       42.21       35.89     72.69 o 
  -3  -6   7      267.34      203.16     86.98 o 
  -2  -6   7     1346.83     1243.01    121.66 o 
  -1  -6   7      363.51      432.18     88.20 o 
   0  -6   7      281.50      262.54     56.45 o 
   1  -6   7     1216.59     1148.54    188.26 o 
   2  -6   7      386.05      321.78     86.98 o 
   3  -6   7      292.46      347.63     94.28 o 
   4  -6   7      138.10      113.75     92.15 o 
   5  -6   7      453.31      468.07    122.26 o 
  -5  -5   7      123.74      228.41    102.80 o 
  -4  -5   7        5.30       27.98     69.34 o 
  -3  -5   7       12.59       42.28     62.35 o 
  -2  -5   7      206.57      198.91     85.16 o 
  -1  -5   7      850.55      701.04     93.07 o 
   0  -5   7      870.17      796.88    125.61 o 
   1  -5   7     1125.40     1009.86    182.79 o 
   2  -5   7      170.47      151.82     65.39 o 
   3  -5   7     1222.82     1393.56    135.04 o 
   4  -5   7      214.27      191.61     90.03 o 
   5  -5   7      149.45      177.92     98.24 o 
  -6  -4   7      278.98      263.69     96.72 o 
  -5  -4   7        1.80       19.46     70.56 o 
  -4  -4   7        4.38       36.19     66.91 o 
  -3  -4   7      443.49      443.43     90.03 o 
  -2  -4   7        6.53        0.00     57.79 o 
  -1  -4   7      466.02      468.98     79.99 o 
   0  -4   7      135.07       86.55     37.31 o 
   1  -4   7     1591.45     1490.49    360.40 o 
   2  -4   7      296.99      229.24     98.24 o 
   3  -4   7     1111.41     1213.51    118.92 o 
   4  -4   7        6.24        0.00     73.91 o 
   5  -4   7      738.76      902.38    132.91 o 
  -6  -3   7       51.60       12.77     72.38 o 
  -5  -3   7      159.35      163.32     76.95 o 
  -4  -3   7      811.83      768.56    104.32 o 
  -3  -3   7      288.64      399.33     79.38 o 
  -2  -3   7       86.21       39.54     59.00 o 
  -1  -3   7      779.88      583.64     81.81 o 
   0  -3   7        3.42        0.00     33.97 o 
   1  -3   7      241.41      207.04     41.05 o 
   2  -3   7      449.79      461.84    168.49 o 
   3  -3   7     1043.24      897.95    413.93 o 
   4  -3   7       33.45       14.90     71.47 o 
   5  -3   7      162.33      224.45     93.67 o 
   6  -3   7        0.90       17.34     86.98 o 
  -6  -2   7      376.12      406.02    104.62 o 
  -5  -2   7        2.78       24.03     74.21 o 
  -4  -2   7       12.92       27.37     67.82 o 
  -3  -2   7      110.36      195.87     92.76 o 
  -2  -2   7     1350.63     1225.98    107.97 o 
  -1  -2   7      526.92      599.46     91.85 o 
   0  -2   7      266.63      308.71     75.88 o 
   1  -2   7     1891.89     1937.63    442.37 o 
   2  -2   7      835.19      793.88    291.97 o 
   3  -2   7       83.23       52.53     31.50 o 
   4  -2   7      128.84      136.35     39.48 o 
   5  -2   7      688.90      758.83    118.92 o 
   6  -2   7        1.61        0.00     69.65 o 
  -6  -1   7      122.41       99.45     80.29 o 
  -5  -1   7      282.16      236.62     75.73 o 
  -4  -1   7     1045.87      896.60    106.75 o 
  -3  -1   7       13.84        6.08     69.65 o 
  -2  -1   7        2.38        0.00     52.62 o 
  -1  -1   7      127.10      174.88     61.44 o 
   0  -1   7     1325.10     1548.22    284.07 o 
   1  -1   7        4.40        0.00     27.06 o 
   2  -1   7       11.03        0.00     27.81 o 
   3  -1   7     1678.59     1569.77    427.92 o 
   4  -1   7      565.70      461.94     75.27 o 
   5  -1   7       44.87       62.96     77.86 o 
   6  -1   7       10.83        0.00     79.68 o 
  -6   0   7      512.51      413.02    111.31 o 
  -5   0   7        0.03       19.16     86.98 o 
  -4   0   7      213.47      190.69     82.73 o 
  -3   0   7      455.99      478.71     85.46 o 
  -2   0   7     1838.24     1701.35    120.74 o 
  -1   0   7       18.05       38.93     55.05 o 
   0   0   7      133.01      146.47     31.38 o 
   1   0   7      128.31       76.94     31.99 o 
   2   0   7     2065.48     2101.25    415.61 o 
   3   0   7       29.89       18.95     31.50 o 
   4   0   7       24.81       28.19     37.41 o 
   5   0   7      632.28      823.61    115.88 o 
   6   0   7      106.00       80.29     73.91 o 
   7   0   7      126.98      122.87     95.50 o 
  -6   1   7       61.75      125.61     94.89 o 
  -5   1   7      176.72      116.59     52.69 o 
  -4   1   7     1025.29     1082.46     79.95 o 
  -3   1   7      427.59      452.32     55.15 o 
  -2   1   7      766.34      767.04     83.94 o 
  -1   1   7     2424.21     2196.96    172.58 o 
   0   1   7     1546.73     1732.03     79.28 o 
   1   1   7       45.70       37.62     18.52 o 
   2   1   7       22.76       53.99     33.18 o 
   3   1   7      187.14      193.81     55.66 o 
   4   1   7       97.12       99.53     37.67 o 
   5   1   7        4.89       14.90     69.65 o 
   6   1   7        1.82        0.00     66.91 o 
   7   1   7       67.10       31.33     91.85 o 
  -6   2   7      416.43      370.44    106.45 o 
  -5   2   7        2.33        0.00     67.52 o 
  -4   2   7       85.44       76.14     45.88 o 
  -3   2   7      212.75      268.69     50.52 o 
  -2   2   7      584.78      525.69     52.67 o 
  -1   2   7      761.47      821.48     81.51 o 
   0   2   7      194.15      174.76     25.30 o 
   1   2   7     3048.38     2792.28     89.60 o 
   2   2   7      581.83      500.28    129.56 o 
   3   2   7      126.72       83.11     35.14 o 
   4   2   7      109.15       99.40     39.72 o 
   5   2   7      119.46      141.42     70.56 o 
   6   2   7        7.18        0.00     81.20 o 
   7   2   7        4.51        7.00     85.77 o 
  -6   3   7      152.13      157.54    105.54 o 
  -5   3   7        0.39       25.55     71.47 o 
  -4   3   7      875.16      859.50    108.58 o 
  -3   3   7       89.66       78.49     42.74 o 
  -2   3   7      180.06      186.19     40.20 o 
  -1   3   7     1549.79     1421.02    181.56 o 
   0   3   7      858.56      874.63     40.76 o 
   1   3   7      852.14      714.38     69.76 o 
   2   3   7       67.80       69.78     30.38 o 
   3   3   7     1861.50     2071.92     89.03 o 
   4   3   7        3.65        0.00     32.21 o 
   5   3   7       32.01       17.94     73.30 o 
   6   3   7       58.35       85.16     73.60 o 
  -6   4   7      255.89      263.08    110.10 o 
  -5   4   7        0.50        0.00     74.21 o 
  -4   4   7      183.87      241.79     86.07 o 
  -3   4   7      114.69      137.90     46.29 o 
  -2   4   7      821.59      903.64     61.82 o 
  -1   4   7       13.29        0.00     23.09 o 
   0   4   7      125.03      135.57     25.69 o 
   1   4   7     1919.52     1734.09    207.84 o 
   2   4   7      455.95      430.74     48.60 o 
   3   4   7      146.13      146.04     39.67 o 
   4   4   7        5.26        8.82     58.39 o 
   5   4   7      506.66      533.15     93.67 o 
   6   4   7       44.85       21.90     83.64 o 
   7   4   7        3.72        0.00     91.85 o 
  -5   5   7        3.51        9.43     77.86 o 
  -4   5   7      517.54      512.17    105.84 o 
  -3   5   7       23.26       32.24     59.92 o 
  -2   5   7      208.69      219.80     35.65 o 
  -1   5   7     1010.45     1038.27     87.54 o 
   0   5   7     1677.90     1649.03    137.06 o 
   1   5   7        6.08       41.37     25.51 o 
   2   5   7        5.51        0.00     31.73 o 
   3   5   7     1650.71     1766.98     87.41 o 
   4   5   7      113.90      145.99     69.34 o 
   5   5   7      207.06      235.10     85.16 o 
   6   5   7       35.10       80.60     86.07 o 
   7   5   7      232.65      275.55    109.79 o 
  -5   6   7      149.89      114.96     97.32 o 
  -4   6   7      103.01      105.54     76.34 o 
  -3   6   7       68.77       99.76     67.21 o 
  -2   6   7      677.06      484.08    172.60 o 
  -1   6   7       45.11       45.45     27.37 o 
   0   6   7       93.42       98.78     28.82 o 
   1   6   7     1092.76     1065.13    143.29 o 
   2   6   7      474.86      439.22     53.30 o 
   3   6   7        2.04        0.00     48.36 o 
   4   6   7       34.41       17.34     63.26 o 
   5   6   7      462.30      455.30    100.06 o 
   6   6   7       50.32       61.44     72.69 o 
   7   6   7       63.04        0.00     92.15 o 
  -5   7   7       26.17        0.00     97.63 o 
  -4   7   7      372.09      387.78     99.45 o 
  -3   7   7      160.08      144.16     75.43 o 
  -2   7   7      346.33      316.08     90.03 o 
  -1   7   7      213.84      226.45     35.45 o 
   0   7   7     1050.91     1112.66    137.45 o 
   1   7   7      154.21      106.78     29.93 o 
   2   7   7      408.18      449.21     83.03 o 
   3   7   7     1175.92     1176.71    114.96 o 
   4   7   7      161.56      188.26     80.60 o 
   5   7   7      100.47      202.86     80.29 o 
   6   7   7        2.49        0.00     88.81 o 
  -4   8   7       36.18        0.00     90.33 o 
  -3   8   7      135.82      177.92     84.25 o 
  -2   8   7      378.60      440.70     95.50 o 
  -1   8   7       19.71        1.03     41.11 o 
   0   8   7      124.96      178.08     38.74 o 
   1   8   7      625.65      565.09     91.55 o 
   2   8   7      137.88       91.24     70.26 o 
   3   8   7      369.58      398.42     90.03 o 
   4   8   7        0.97       14.29     78.16 o 
   5   8   7      620.16      624.70    125.00 o 
   6   8   7       30.78        4.87     92.76 o 
  -4   9   7      202.95      243.31    113.44 o 
  -3   9   7        3.68        0.00     86.98 o 
  -2   9   7       43.63       80.76     47.57 o 
  -1   9   7      700.18      742.40    101.89 o 
   0   9   7      246.00      282.86     56.84 o 
   1   9   7      133.49       52.92     70.56 o 
   2   9   7        9.64       19.16     62.04 o 
   3   9   7      634.90      555.97     97.32 o 
   4   9   7       38.40       30.72     82.42 o 
   5   9   7      112.17      136.56     87.90 o 
   6   9   7       65.95       25.55     97.93 o 
  -3  10   7      364.06      458.34    122.57 o 
  -2  10   7      323.51      461.38    108.58 o 
  -1  10   7      149.59       86.58     55.15 o 
   0  10   7        0.78        0.00     50.01 o 
   1  10   7     1315.75     1501.53    156.02 o 
   2  10   7        5.98        4.56     66.30 o 
   3  10   7       79.88      115.27     85.46 o 
   4  10   7       97.30       78.77     93.07 o 
   5  10   7      187.62      150.55    102.80 o 
  -2  11   7        7.91       26.74     56.89 o 
  -1  11   7      422.75      406.14     70.96 o 
   0  11   7      123.58      173.97     93.07 o 
   1  11   7      116.81      119.83     86.07 o 
   2  11   7        6.27        0.00     67.82 o 
   3  11   7      686.33      627.44    120.13 o 
   4  11   7        1.02        0.00     93.07 o 
   5  11   7       17.22       42.58    104.32 o 
  -1  12   7        0.10       20.38     76.34 o 
   0  12   7        7.76        0.00     88.20 o 
   1  12   7      265.92      341.24    101.89 o 
   2  12   7       21.50       78.16    107.67 o 
   3  12   7       88.07      134.13     88.81 o 
   4  12   7       23.45       49.88    106.14 o 
   0  13   7      139.51      277.37    118.31 o 
   1  13   7        2.33       28.89    106.14 o 
   2  13   7       24.32       73.30    108.27 o 
   3  13   7       86.59      134.13    112.53 o 
  -2  -9   8      259.21      302.01    103.71 o 
  -1  -9   8       44.84       52.31     83.94 o 
  -3  -8   8       20.01        0.00     85.77 o 
  -2  -8   8      175.43      149.94     90.94 o 
  -1  -8   8      130.99      231.45     89.42 o 
   0  -8   8      425.45      592.46    104.93 o 
   1  -8   8       10.96        0.00     77.86 o 
   2  -8   8      164.49      249.09    102.49 o 
  -4  -7   8       23.35        6.39     79.08 o 
  -3  -7   8        0.70        9.43     72.99 o 
  -2  -7   8      606.62      709.86    115.88 o 
  -1  -7   8        5.48       28.59     74.51 o 
   0  -7   8       79.55      123.78     74.82 o 
   1  -7   8      356.60      366.79     93.07 o 
   2  -7   8      246.43      463.51    104.62 o 
   3  -7   8        3.24        0.00     87.90 o 
  -4  -6   8        3.17       14.60     84.85 o 
  -3  -6   8      234.91      263.08     97.93 o 
  -2  -6   8       35.31        9.43     72.69 o 
  -1  -6   8        3.33       34.67     70.56 o 
   0  -6   8      698.71      652.07     94.89 o 
   1  -6   8        1.68        0.00     43.86 o 
   2  -6   8       98.14      128.95     81.20 o 
   3  -6   8      271.16      259.13     95.80 o 
   4  -6   8      259.45      274.33    105.54 o 
  -5  -5   8       64.77       35.89     97.02 o 
  -4  -5   8       25.39        0.00     68.13 o 
  -3  -5   8       62.92       25.24     72.99 o 
  -2  -5   8        3.71       19.16     61.74 o 
  -1  -5   8       83.64      126.83     72.99 o 
   0  -5   8       42.61       42.28     64.17 o 
   1  -5   8       33.54       11.90     40.06 o 
   2  -5   8      615.56      496.39    165.76 o 
   3  -5   8       81.42       64.78     80.60 o 
   4  -5   8       72.38      100.97     79.99 o 
   5  -5   8      282.66      323.60    112.53 o 
  -5  -4   8        1.33        0.00     74.21 o 
  -4  -4   8      132.74      180.96     82.42 o 
  -3  -4   8      156.00      139.60     79.08 o 
  -2  -4   8       60.77       54.14     73.91 o 
  -1  -4   8       71.20       73.60     90.33 o 
   0  -4   8      109.60       68.74     57.79 o 
   1  -4   8        2.83       20.27     41.29 o 
   2  -4   8       31.81       28.54     37.06 o 
   3  -4   8      128.73       97.93     76.95 o 
   4  -4   8      576.87      633.52    107.06 o 
   5  -4   8      120.68       81.20     92.76 o 
  -5  -3   8      134.67      102.19     79.08 o 
  -4  -3   8       88.05       57.18     87.59 o 
  -3  -3   8        1.09        0.00     76.03 o 
  -2  -3   8      982.65      896.90    105.84 o 
  -1  -3   8       22.66       18.25     71.17 o 
   0  -3   8       94.86       30.72     52.01 o 
   1  -3   8      269.04      306.08     80.75 o 
   2  -3   8       11.90        0.00     33.81 o 
   3  -3   8      102.19       77.01     44.86 o 
   4  -3   8      152.20      117.09     82.73 o 
   5  -3   8      522.82      397.51    107.36 o 
  -5  -2   8        9.58        0.00    110.10 o 
  -4  -2   8      844.58      872.57    129.26 o 
  -3  -2   8       82.25       39.23     76.64 o 
  -2  -2   8      142.44      194.65     70.86 o 
  -1  -2   8       59.80       90.63     61.44 o 
   0  -2   8     1460.31     1514.23    279.50 o 
   1  -2   8       29.08        2.52     32.14 o 
   2  -2   8       28.11        0.00     33.98 o 
   3  -2   8      643.95      565.45    217.15 o 
   4  -2   8       77.89       57.39     37.99 o 
   5  -2   8       11.16       35.89     83.64 o 
   6  -2   8       83.75       52.01     92.46 o 
  -6  -1   8      243.13      269.77    114.36 o 
  -5  -1   8      595.90      639.30    121.35 o 
  -4  -1   8      261.55      219.28     91.24 o 
  -3  -1   8        4.68        0.00     59.31 o 
  -2  -1   8     2389.66     2358.59    153.59 o 
  -1  -1   8        5.15       27.37     52.92 o 
   0  -1   8      336.56      351.03     53.38 o 
   1  -1   8      454.94      447.92    114.96 o 
   2  -1   8     2323.95     2083.74    650.10 o 
   3  -1   8       71.95       87.90     38.88 o 
   4  -1   8        5.79        5.01     37.30 o 
   5  -1   8      746.77      795.32    114.66 o 
   6  -1   8       51.52       74.21     89.42 o 
  -6   0   8      120.01       31.93     91.24 o 
  -5   0   8        1.60       10.56     56.88 o 
  -4   0   8     1407.57     1323.31    131.08 o 
  -3   0   8      346.66      348.85     84.25 o 
  -2   0   8      784.05      717.16     90.94 o 
  -1   0   8      102.32       77.56     55.05 o 
   0   0   8     1848.16     1993.17    268.71 o 
   1   0   8       34.64       61.94     34.72 o 
   2   0   8       19.56        0.00     33.38 o 
   3   0   8      260.10      226.15     47.90 o 
   4   0   8      767.86      666.10    169.41 o 
   5   0   8        7.67       39.59     42.74 o 
   6   0   8       17.84      101.28     77.56 o 
  -6   1   8      312.50      230.84    107.06 o 
  -5   1   8      242.97      216.85     91.24 o 
  -4   1   8      242.12      297.12     60.42 o 
  -3   1   8        0.21       33.70     44.67 o 
  -2   1   8     2158.24     2074.80    238.29 o 
  -1   1   8       39.44       34.83     32.44 o 
   0   1   8     1952.54     2112.82     58.90 o 
   1   1   8      213.31      177.17     60.68 o 
   2   1   8     2351.00     2363.92    451.95 o 
   3   1   8        0.88        0.00     30.12 o 
   4   1   8       35.94       90.94     41.12 o 
   5   1   8       38.33       77.33     43.92 o 
   6   1   8      175.67      172.14     93.37 o 
  -6   2   8       26.23      100.37    104.32 o 
  -5   2   8       25.59       18.55     83.64 o 
  -4   2   8     1041.73     1045.25     80.91 o 
  -3   2   8       16.34        0.00     41.83 o 
  -2   2   8      656.19      712.41     61.85 o 
  -1   2   8      134.12      115.21     37.10 o 
   0   2   8     2036.64     2178.09     81.47 o 
   1   2   8      184.49      216.49     36.94 o 
   2   2   8      553.48      568.81    131.08 o 
   3   2   8      679.14      841.93    209.70 o 
   4   2   8      608.50      619.14    114.36 o 
   5   2   8        3.91        0.00     71.17 o 
   6   2   8       19.07        8.82     72.08 o 
   7   2   8        2.31        0.00     86.98 o 
  -5   3   8       16.39       46.53     78.47 o 
  -4   3   8      166.52      131.39     76.64 o 
  -3   3   8      244.34      283.38     56.87 o 
  -2   3   8     1631.10     1747.56     85.81 o 
  -1   3   8       88.84       86.25     36.44 o 
   0   3   8      328.14      293.26     31.70 o 
   1   3   8      327.39      315.62     43.03 o 
   2   3   8     2243.39     2134.98    205.60 o 
   3   3   8      118.65       75.28     37.61 o 
   4   3   8      226.04      222.93     66.61 o 
   5   3   8      551.04      558.09    106.45 o 
   6   3   8      195.07      206.81     95.80 o 
  -5   4   8      252.48      171.84     94.89 o 
  -4   4   8      920.11     1096.72    130.17 o 
  -3   4   8        1.00        0.32     45.48 o 
  -2   4   8      928.14      933.16     67.53 o 
  -1   4   8       10.55       16.25     25.19 o 
   0   4   8     3699.99     3597.28    165.86 o 
   1   4   8       71.55       55.22     23.90 o 
   2   4   8        1.90        1.52     31.83 o 
   3   4   8      877.15      950.30     70.63 o 
   4   4   8      436.05      423.48     55.31 o 
   5   4   8      148.93       70.86     66.30 o 
   6   4   8        0.78        0.00     72.38 o 
   7   4   8      231.76      262.78    113.75 o 
  -5   5   8       69.40       18.86     92.76 o 
  -4   5   8       57.95       20.38     80.90 o 
  -3   5   8      237.90      231.45     76.34 o 
  -2   5   8     1113.39     1129.44     72.99 o 
  -1   5   8        1.36        2.79     27.92 o 
   0   5   8      408.35      366.23     36.82 o 
   1   5   8      109.14      124.16     31.41 o 
   2   5   8     2636.55     2495.63     99.65 o 
   3   5   8       64.28       79.70     39.66 o 
   4   5   8       12.99       21.29     55.35 o 
   5   5   8      239.07      228.10     76.34 o 
   6   5   8      134.34      237.23     98.54 o 
   7   5   8       51.47        6.69     84.85 o 
  -5   6   8      133.42       89.72     92.15 o 
  -4   6   8      466.02      547.45    113.75 o 
  -3   6   8      379.30      392.34     88.20 o 
  -2   6   8      249.79      329.69     76.34 o 
  -1   6   8      124.60       98.37     30.49 o 
   0   6   8     1350.68     1278.74     83.98 o 
   1   6   8        4.64        0.00     24.17 o 
   2   6   8      254.52      348.62     50.60 o 
   3   6   8      311.22      408.18     56.13 o 
   4   6   8      461.62      448.91     85.77 o 
   5   6   8        8.45       11.56     62.96 o 
   6   6   8        0.17       44.40     75.43 o 
  -4   7   8        9.00       42.58     81.81 o 
  -3   7   8      232.65      227.19     90.94 o 
  -2   7   8      553.31      663.63     97.32 o 
  -1   7   8      631.07      530.36     53.97 o 
   0   7   8      151.07      160.69     34.60 o 
   1   7   8        4.78        0.79     28.69 o 
   2   7   8      497.57      474.52     59.53 o 
   3   7   8        1.15        0.00     61.44 o 
   4   7   8      162.86      163.32     71.47 o 
   5   7   8       76.82       22.81     72.69 o 
   6   7   8      134.00      180.66    102.49 o 
  -4   8   8       38.75        0.00     95.80 o 
  -3   8   8      130.04      153.29     83.94 o 
  -2   8   8        1.09       11.56     72.99 o 
  -1   8   8      128.25      117.47     46.51 o 
   0   8   8      925.57     1140.66    149.64 o 
   1   8   8      333.88      436.05     58.28 o 
   2   8   8      392.79      381.39     89.72 o 
   3   8   8        5.15        9.12     63.26 o 
   4   8   8      339.56      414.84    105.23 o 
   5   8   8       13.49        0.00    103.71 o 
   6   8   8       32.23       91.24     88.81 o 
  -3   9   8       39.42        3.04     80.60 o 
  -2   9   8      199.31      225.06     84.25 o 
  -1   9   8      146.37      202.40     55.08 o 
   0   9   8       10.89        0.00     49.68 o 
   1   9   8        6.86        0.00     69.65 o 
   2   9   8      434.46      427.01     96.72 o 
   3   9   8       49.87       49.27     80.90 o 
   4   9   8      108.94       61.44     85.77 o 
   5   9   8       52.66       42.88     96.41 o 
   6   9   8      164.47      170.62    103.10 o 
  -3  10   8      305.17      349.15    119.53 o 
  -2  10   8      200.72      215.94     97.63 o 
  -1  10   8        0.34        0.00     49.88 o 
   0  10   8      729.28      783.46    116.49 o 
   1  10   8       68.13      166.97     86.68 o 
   2  10   8       26.66       97.02     84.85 o 
   3  10   8      194.58      280.11     91.24 o 
   4  10   8      190.78      316.91    106.14 o 
   5  10   8       11.27        0.00     95.80 o 
  -2  11   8      418.05      497.77     80.80 o 
  -1  11   8       97.45       80.39     58.90 o 
   0  11   8      202.40      233.27     97.63 o 
   1  11   8      141.46      176.70     93.37 o 
   2  11   8      391.45      312.65     96.11 o 
   3  11   8       12.54       18.55     89.11 o 
   4  11   8        6.07        0.00     77.86 o 
   5  11   8      228.58      206.21    117.09 o 
  -1  12   8        1.47        0.00     58.35 o 
   0  12   8      290.42      353.10    110.40 o 
   1  12   8       10.52        0.00     97.63 o 
   2  12   8      131.85      194.95    105.23 o 
   3  12   8      168.01      163.93     95.20 o 
   4  12   8      124.12      165.45    102.49 o 
   1  13   8       16.75       46.23     96.72 o 
   2  13   8       98.10      117.09    116.49 o 
  -2  -8   9      311.03      340.94    109.79 o 
  -1  -8   9      141.37      132.00     98.85 o 
   0  -8   9      111.76      141.73     83.03 o 
  -3  -7   9      308.70      266.12    108.27 o 
  -2  -7   9       82.76      132.91     80.90 o 
  -1  -7   9       39.96       15.82     75.73 o 
   0  -7   9      905.00     1041.98    125.31 o 
   2  -7   9      240.61      322.39    102.49 o 
  -4  -6   9       20.90        0.00     88.20 o 
  -3  -6   9       50.30       65.69     77.25 o 
  -2  -6   9      234.17      258.82     85.16 o 
  -1  -6   9      431.33      427.62     97.63 o 
   0  -6   9       40.23       88.81     72.99 o 
   1  -6   9        1.04       44.40     62.35 o 
   2  -6   9      619.01      717.46    114.36 o 
   3  -6   9       17.83       10.95     84.25 o 
  -4  -5   9      118.71      114.36     90.33 o 
  -3  -5   9      357.01      401.77     99.76 o 
  -2  -5   9       25.37       62.35     78.77 o 
  -1  -5   9        4.39       20.99     68.74 o 
   0  -5   9      147.50      159.98     74.51 o 
   1  -5   9      297.64      263.99     75.73 o 
   2  -5   9       21.78       19.64     41.86 o 
   3  -5   9       19.47       23.11     80.60 o 
   4  -5   9      301.01      339.11     97.93 o 
  -5  -4   9       48.40      120.74    103.41 o 
  -4  -4   9       26.37       17.03     84.85 o 
  -3  -4   9       10.37        3.95     72.38 o 
  -2  -4   9      293.56      224.45     81.81 o 
  -1  -4   9      240.34      341.85     92.15 o 
   0  -4   9       33.02       35.89     57.18 o 
   1  -4   9       16.37       29.94     42.57 o 
   2  -4   9       13.70       20.23     38.64 o 
   3  -4   9       40.84      104.32     72.08 o 
   4  -4   9       23.98        0.00     79.68 o 
   5  -4   9        0.35        0.00     76.34 o 
  -5  -3   9       29.54        0.00     90.94 o 
  -4  -3   9       39.91       18.86     81.20 o 
  -3  -3   9      173.72      228.41     85.46 o 
  -2  -3   9        7.09        0.00     70.56 o 
  -1  -3   9        7.09       37.41     71.17 o 
   0  -3   9      122.15       47.75     66.00 o 
   1  -3   9      216.21      234.39     47.41 o 
   2  -3   9        7.33        0.00     33.66 o 
   3  -3   9        4.98        0.00     32.78 o 
   4  -3   9       10.54       11.86     68.74 o 
   5  -3   9       67.56       46.84     78.16 o 
  -5  -2   9      421.94      471.41    125.31 o 
  -4  -2   9        0.72       32.54     90.94 o 
  -3  -2   9       85.09       93.67     76.34 o 
  -2  -2   9      547.96      515.21    101.89 o 
  -1  -2   9      491.89      434.31     84.85 o 
   0  -2   9       36.73       80.90     58.39 o 
   1  -2   9        0.46       11.45     35.94 o 
   2  -2   9      323.40      278.49     49.73 o 
   3  -2   9       97.48       72.94     37.51 o 
   4  -2   9       14.98       44.09     38.31 o 
   5  -2   9      145.04      107.36     92.46 o 
  -5  -1   9      135.90      103.10     97.93 o 
  -4  -1   9        6.42       52.92     75.12 o 
  -3  -1   9     1608.67     1631.09    145.38 o 
  -2  -1   9        1.59       15.51     71.78 o 
  -1  -1   9      156.32      150.24     66.30 o 
   0  -1   9     1016.29      845.81    100.97 o 
   1  -1   9      423.06      458.02    132.76 o 
   2  -1   9      104.72       97.70     41.27 o 
   3  -1   9        0.51       19.44     32.59 o 
   4  -1   9      708.04      598.21    208.49 o 
   5  -1   9       82.13       71.78     86.07 o 
   6  -1   9        0.56       31.02     91.24 o 
  -5   0   9      927.19      904.69     91.18 o 
  -4   0   9        2.48       11.56     79.08 o 
  -3   0   9      488.58      491.49     97.63 o 
  -2   0   9      438.45      446.48     84.25 o 
  -1   0   9     2881.82     2677.64    155.72 o 
   0   0   9      591.51      492.40     78.47 o 
   1   0   9      148.88      193.64     55.66 o 
   2   0   9     1858.77     1845.30    544.10 o 
   3   0   9       34.74       50.82     39.90 o 
   4   0   9      105.62      118.33     54.29 o 
   5   0   9      108.52       92.04     46.92 o 
   6   0   9      324.03      243.92     96.11 o 
  -5   1   9      139.83      121.66     91.55 o 
  -4   1   9      254.28      290.82     63.44 o 
  -3   1   9     1355.17     1419.72    125.00 o 
  -2   1   9      307.85      333.95     53.85 o 
  -1   1   9      475.77      558.73    103.71 o 
   0   1   9      757.60      757.61     89.72 o 
   1   1   9     1346.40     1349.33    251.83 o 
   2   1   9      673.38      642.40    146.44 o 
   3   1   9        0.64        0.00     37.79 o 
   4   1   9      914.69      852.16    174.88 o 
   5   1   9        3.00        0.00     39.45 o 
   6   1   9       53.06      110.71     96.11 o 
  -5   2   9      221.96      247.87     93.37 o 
  -4   2   9       51.61       42.86     51.85 o 
  -3   2   9      327.28      304.27     69.95 o 
  -2   2   9      865.95      958.02     76.03 o 
  -1   2   9      801.58      743.28     58.63 o 
   0   2   9     1707.48     1732.57    131.73 o 
   1   2   9      170.49      160.77     37.27 o 
   2   2   9     2120.34     1889.00    130.48 o 
   3   2   9      313.93      280.03     50.12 o 
   4   2   9      521.16      492.08     63.05 o 
   5   2   9       98.77       57.44     74.67 o 
   6   2   9      313.25      367.70    112.23 o 
  -5   3   9      220.82      119.83     98.54 o 
  -4   3   9      121.55      194.04     81.51 o 
  -3   3   9      111.90      119.56     47.71 o 
  -2   3   9       15.73       28.19     42.68 o 
  -1   3   9      237.19      273.08     45.91 o 
   0   3   9     1160.28     1270.56     53.29 o 
   1   3   9      164.96      148.08     39.36 o 
   2   3   9      461.77      440.18     52.47 o 
   3   3   9       78.92       29.96     37.67 o 
   4   3   9     1227.31     1118.63    154.81 o 
  -5   4   9        3.49        0.00     90.63 o 
  -4   4   9        6.01        0.00     75.12 o 
  -3   4   9      660.90      667.28    102.19 o 
  -2   4   9      475.08      566.62     61.56 o 
  -1   4   9      103.80      116.72     38.71 o 
   0   4   9      140.60      122.63     28.93 o 
   1   4   9      291.85      334.87     46.81 o 
   2   4   9     2176.35     2126.61     96.14 o 
   3   4   9      346.92      348.92     53.56 o 
   4   4   9      161.17      208.20     49.67 o 
   5   4   9      123.02       42.88     65.69 o 
   6   4   9      525.85      534.37    119.83 o 
  -5   5   9        0.84       49.57    100.37 o 
  -4   5   9      131.69      158.76     91.55 o 
  -3   5   9        3.14        0.00     70.26 o 
  -2   5   9      186.80      201.42     48.67 o 
  -1   5   9     1338.11     1203.66     74.08 o 
   0   5   9     1480.02     1458.47     94.81 o 
   1   5   9        2.75        4.93     34.12 o 
   2   5   9      236.95      307.04     50.26 o 
   3   5   9        7.38       41.58     40.29 o 
   4   5   9     1134.51     1241.24    101.58 o 
   5   5   9       86.20       83.94     69.95 o 
   6   5   9       20.62       90.63     82.12 o 
  -4   6   9       74.69       31.93     78.77 o 
  -3   6   9      124.32      121.66     75.12 o 
  -2   6   9      127.21      119.53     73.60 o 
  -1   6   9      138.23      115.93     42.61 o 
   0   6   9      188.03      155.74     33.48 o 
   1   6   9      627.17      529.19     58.49 o 
   2   6   9     1516.84     1574.39     90.89 o 
   3   6   9        2.15       35.50     42.09 o 
   4   6   9      490.64      430.36     94.59 o 
   5   6   9        5.81        0.00     62.04 o 
   6   6   9      438.01      491.79    111.01 o 
  -4   7   9       62.20       43.49     83.94 o 
  -3   7   9      229.01      329.69     91.85 o 
  -2   7   9        0.21        0.00     59.92 o 
  -1   7   9      492.05      669.48     64.04 o 
   0   7   9      546.89      572.41     48.49 o 
   1   7   9      342.19      283.13     39.41 o 
   2   7   9      192.15      212.82     50.05 o 
   3   7   9      173.18      180.47     53.83 o 
   4   7   9      517.84      619.53    108.27 o 
   5   7   9       34.62       30.72     71.17 o 
   6   7   9      137.51      144.16    104.32 o 
  -4   8   9        1.16        0.00     86.07 o 
  -3   8   9       54.72        0.00     82.42 o 
  -2   8   9       48.05       81.81     71.17 o 
  -1   8   9      172.25      156.04     52.29 o 
   0   8   9       19.55       19.76     37.52 o 
   1   8   9      436.50      443.48     91.75 o 
   2   8   9      528.53      644.69     71.67 o 
   3   8   9      537.79      548.97    106.45 o 
   4   8   9      126.27      227.19    101.28 o 
   5   8   9        2.34        0.00    108.27 o 
   6   8   9      220.73      129.26    107.67 o 
  -3   9   9      402.27      484.19    111.62 o 
  -2   9   9       24.83       27.07     83.33 o 
  -1   9   9       81.49       52.74     47.63 o 
   0   9   9      235.56      314.05     65.00 o 
   1   9   9      170.80      218.88     55.14 o 
   2   9   9       19.07        4.87     65.69 o 
   3   9   9       78.27       34.06     83.94 o 
   4   9   9      344.21      380.78    100.97 o 
   5   9   9      174.65      172.14     93.98 o 
  -2  10   9      124.32      135.04     95.20 o 
  -1  10   9      598.52      670.63    132.91 o 
   0  10   9        5.53       36.51     56.09 o 
   1  10   9       64.73       65.09     82.73 o 
   2  10   9      163.41      204.38     95.50 o 
   3  10   9      172.50      216.85     99.45 o 
   4  10   9       22.10        0.00     90.33 o 
   5  10   9       16.89        9.73     86.68 o 
  -1  11   9       79.24       91.79     65.41 o 
   0  11   9      343.42      400.55    107.36 o 
   1  11   9      515.22      567.83    118.61 o 
   2  11   9      110.37      145.68     88.50 o 
   3  11   9       37.91       51.40     83.64 o 
   4  11   9      178.99      210.46    110.10 o 
   0  12   9        8.45       52.31     94.28 o 
   1  12   9       29.28       75.43    103.10 o 
   2  12   9      229.32      248.18    113.44 o 
   3  12   9      123.34      215.03    112.84 o 
  -1  -7  10      214.71      238.75    100.06 o 
   0  -7  10        2.00       13.38     69.34 o 
  -3  -6  10      320.29      320.87    111.92 o 
  -2  -6  10       80.52       97.63    110.10 o 
  -1  -6  10      100.28      168.49     90.33 o 
   0  -6  10      129.58      156.33     76.95 o 
   1  -6  10      448.95      312.65     81.51 o 
  -3  -5  10      245.39      217.15     92.15 o 
  -2  -5  10       11.03        3.95     78.47 o 
  -1  -5  10      793.15      763.39    121.35 o 
   0  -5  10       16.19        0.00     60.52 o 
   1  -5  10      115.15      123.78     73.60 o 
   2  -5  10      127.81      119.66     51.37 o 
   3  -5  10      213.38      183.09     91.55 o 
  -4  -4  10       13.72        0.61    100.67 o 
  -3  -4  10      296.56      229.02     94.59 o 
  -2  -4  10        6.43       14.90     74.51 o 
  -1  -4  10      225.37      265.82     90.33 o 
   0  -4  10      235.65      149.03     78.47 o 
   1  -4  10      921.84      780.72    108.27 o 
   2  -4  10       86.06       31.55     50.49 o 
   3  -4  10      123.32      152.68     86.98 o 
   4  -4  10       85.49      141.12     94.59 o 
  -4  -3  10       25.75        7.30     98.85 o 
  -3  -3  10      126.03       44.10     79.99 o 
  -2  -3  10       50.54       14.29     81.20 o 
  -1  -3  10      264.75      308.70     84.55 o 
   0  -3  10        2.49        0.00     55.05 o 
   1  -3  10        1.51        0.00     56.87 o 
   2  -3  10      226.84      221.47     93.83 o 
   3  -3  10      211.30      193.05     90.18 o 
   4  -3  10       32.11       39.54     84.55 o 
  -4  -2  10        2.60        3.95     95.50 o 
  -3  -2  10      542.13      554.75    113.75 o 
  -2  -2  10       98.34      105.84     84.55 o 
  -1  -2  10       66.97       65.39     65.09 o 
   0  -2  10      149.94      109.79     71.17 o 
   1  -2  10      289.67      284.07     76.34 o 
   2  -2  10        1.86       17.50     37.47 o 
   3  -2  10        4.58        1.19     37.26 o 
   4  -2  10      163.23      112.11     46.39 o 
   5  -2  10      123.02      141.12     97.02 o 
  -5  -1  10      149.55      173.97    107.97 o 
  -4  -1  10       15.94        0.00     83.64 o 
  -3  -1  10       68.34       54.44     83.64 o 
  -2  -1  10       59.94       40.45     76.95 o 
  -1  -1  10     1206.73     1281.94    129.56 o 
   0  -1  10       55.01       56.27     58.70 o 
   1  -1  10       59.36       19.16     52.01 o 
   2  -1  10      188.22      223.35     48.21 o 
   3  -1  10      134.30      107.40     46.11 o 
   4  -1  10        2.19        0.00     41.12 o 
   5  -1  10       31.23        0.00     80.90 o 
  -5   0  10       10.44       72.78     64.95 o 
  -4   0  10        0.17       20.68     53.05 o 
  -3   0  10      569.12      656.94    104.62 o 
  -2   0  10      295.26      196.17     84.25 o 
  -1   0  10      124.98      141.12     76.34 o 
   0   0  10       15.95       46.53     55.05 o 
   1   0  10     1683.41     1728.51    361.16 o 
   2   0  10        5.82        0.00     38.74 o 
   3   0  10      303.30      337.72     94.13 o 
   4   0  10      248.32      207.81     59.15 o 
   5   0  10      200.73      188.46     50.51 o 
  -5   1  10      152.79      107.97     87.59 o 
  -4   1  10      281.59      269.22     62.71 o 
  -3   1  10      203.92      199.83     57.43 o 
  -2   1  10        2.23        0.00     39.48 o 
  -1   1  10     1898.99     1972.08    106.30 o 
   0   1  10       14.87        0.00     59.00 o 
   1   1  10      735.28      760.02     60.40 o 
   2   1  10        1.44       11.50     37.60 o 
   3   1  10     1135.70     1099.61    274.64 o 
   4   1  10       32.73       35.04     44.78 o 
   5   1  10       54.00       30.48     47.70 o 
   6   1  10      210.65      314.18    116.18 o 
  -5   2  10        0.49        0.00     90.33 o 
  -4   2  10      152.80      147.83     61.61 o 
  -3   2  10      463.98      539.56     67.85 o 
  -2   2  10      602.38      615.88     74.51 o 
  -1   2  10      593.28      640.31     62.41 o 
   0   2  10        1.87       18.86     60.22 o 
   1   2  10     1920.69     1945.19     90.07 o 
   2   2  10       81.06       72.90     38.96 o 
   3   2  10      771.43      723.47    153.89 o 
   4   2  10      138.56      134.02     47.32 o 
   5   2  10      809.15      729.42    221.41 o 
   6   2  10       48.78       79.99     97.93 o 
  -4   3  10      259.65      300.79    102.19 o 
  -3   3  10        1.39       10.61     46.59 o 
  -2   3  10       74.14       88.08     54.67 o 
  -1   3  10      960.74      970.48     70.28 o 
   0   3  10      136.43      183.70     71.78 o 
   1   3  10      851.21      887.31     67.20 o 
   2   3  10      432.75      451.04     55.05 o 
   3   3  10     1201.93     1105.77     79.83 o 
   4   3  10      260.80      172.33     52.00 o 
   5   3  10       53.45       73.35     50.75 o 
   6   3  10      352.43      326.95    114.36 o 
  -4   4  10        0.63        0.00     78.16 o 
  -3   4  10      121.41      157.54     54.29 o 
  -2   4  10       58.11      106.75     48.90 o 
  -1   4  10      235.66      240.16     48.54 o 
   0   4  10        1.45        1.82     57.48 o 
   1   4  10      312.78      264.66     47.54 o 
   2   4  10      112.71      130.91     45.16 o 
   3   4  10      131.29      118.10     44.77 o 
   4   4  10      474.35      444.47     63.87 o 
   5   4  10      480.99      489.97    106.75 o 
   6   4  10       95.42       51.40     79.68 o 
  -4   5  10      176.56      179.75     89.11 o 
  -3   5  10       22.72       33.46     79.08 o 
  -2   5  10        6.20        0.00     41.54 o 
  -1   5  10       93.36      117.64     44.56 o 
   0   5  10       41.00       39.84     51.70 o 
   1   5  10      519.24      495.98     58.63 o 
   2   5  10      360.78      333.96     55.66 o 
   3   5  10      138.83      118.16     52.01 o 
   4   5  10        2.42        0.00     40.72 o 
   5   5  10       16.86       69.34     81.51 o 
   6   5  10      305.49      409.07    112.84 o 
  -4   6  10       12.21       55.05     94.59 o 
  -3   6  10      505.84      632.61    114.36 o 
  -2   6  10       77.59       27.37     62.04 o 
  -1   6  10       16.95       31.28     41.49 o 
   0   6  10       21.94       22.03     39.43 o 
   1   6  10        5.94       17.59     42.26 o 
   2   6  10       85.59      150.34     50.33 o 
   3   6  10      820.18      821.67     90.18 o 
   4   6  10      333.24      349.74     64.55 o 
   5   6  10        1.50        0.00     66.61 o 
   6   6  10       37.47       65.09     89.42 o 
  -3   7  10       77.65      115.57     90.03 o 
  -2   7  10        1.23        0.00     63.56 o 
  -1   7  10      468.60      542.05     70.26 o 
   0   7  10       93.92      122.76     37.45 o 
   1   7  10      178.20      223.50     52.01 o 
   2   7  10       44.31       53.32     45.36 o 
   3   7  10       45.78       31.29     52.61 o 
   4   7  10      110.63       86.68     83.33 o 
   5   7  10      237.26      222.33     89.42 o 
  -3   8  10      333.44      347.02    107.97 o 
  -2   8  10        0.96       22.20     79.38 o 
  -1   8  10      131.52      160.28     77.56 o 
   0   8  10       33.98       30.09     35.76 o 
   1   8  10      335.54      405.97     65.08 o 
   2   8  10       43.45       54.23     51.48 o 
   3   8  10       89.43      147.81     87.29 o 
   4   8  10       74.57      106.75     99.76 o 
   5   8  10       47.13       13.99    104.02 o 
  -2   9  10        9.88       31.33     86.98 o 
  -1   9  10      520.54      545.93     97.63 o 
   0   9  10        5.19        0.00     55.99 o 
   1   9  10       94.98      137.46     55.40 o 
   2   9  10      108.00      135.34     89.72 o 
   3   9  10      324.40      299.27    104.02 o 
   4   9  10       18.62       70.56     94.89 o 
   5   9  10       87.54      199.82    115.27 o 
  -2  10  10       56.65      114.66     98.54 o 
  -1  10  10       96.64      172.45    121.96 o 
   0  10  10       25.91       58.45     55.02 o 
   1  10  10      583.33      664.24    116.18 o 
   2  10  10        0.32       39.23     79.99 o 
   3  10  10       15.28       52.92     94.28 o 
   4  10  10       90.52      170.01    105.23 o 
  -1  11  10      237.88      289.54    102.19 o 
   0  11  10       40.25       19.49     61.56 o 
   1  11  10       91.32       57.18    117.70 o 
   2  11  10       33.13       65.39    100.97 o 
   3  11  10      383.53      520.99    126.83 o 
   1  12  10      136.20      185.83    117.40 o 
  -1  -6  11       34.96       69.04     91.55 o 
   0  -6  11      156.58      148.72     92.46 o 
   1  -6  11        1.42        0.00     75.73 o 
  -2  -5  11      252.16      257.30     97.63 o 
  -1  -5  11      126.39       76.34     86.38 o 
   0  -5  11       35.07       56.57     81.81 o 
   1  -5  11      233.83      171.23     82.42 o 
   2  -5  11      133.92       48.05     69.34 o 
  -3  -4  11       13.78       30.41     86.68 o 
  -2  -4  11      185.34      191.30     89.72 o 
  -1  -4  11      293.60      289.24     90.94 o 
   0  -4  11      368.10      375.00     97.93 o 
   1  -4  11      195.38      262.78     86.07 o 
   2  -4  11       28.77       50.18     66.00 o 
   3  -4  11      388.04      443.43    110.10 o 
  -3  -3  11      129.31       90.63     87.29 o 
  -2  -3  11      450.81      467.16    103.10 o 
  -1  -3  11      129.01      106.45     85.77 o 
   0  -3  11       55.32       90.33     77.25 o 
   1  -3  11      662.78      534.07     99.45 o 
   2  -3  11      117.46       83.94     60.22 o 
   3  -3  11      219.05      141.55     90.79 o 
   4  -3  11       13.71        4.87     87.29 o 
  -4  -2  11      116.66       83.64     88.20 o 
  -3  -2  11      219.53      155.11     86.38 o 
  -2  -2  11       17.36       31.93     74.21 o 
  -1  -2  11      584.90      580.90    102.80 o 
   0  -2  11      493.84      433.70     90.33 o 
   1  -2  11       73.99       10.64     55.96 o 
   2  -2  11        2.69        6.39     51.40 o 
   3  -2  11      299.22      293.90     85.31 o 
   4  -2  11       11.93        0.00     43.98 o 
  -4  -1  11        7.55       15.21     92.15 o 
  -3  -1  11      314.42      331.21    103.10 o 
  -2  -1  11      130.27       92.76     77.25 o 
  -1  -1  11      353.68      290.76     92.15 o 
   0  -1  11       35.08       62.65     63.26 o 
   1  -1  11     1210.69      958.34    117.09 o 
   2  -1  11      185.19      156.00     50.25 o 
   3  -1  11      162.59      150.31     49.35 o 
   4  -1  11       45.60        0.00     43.63 o 
  -4   0  11        2.08        0.00     57.50 o 
  -3   0  11       20.59       51.57     54.99 o 
  -2   0  11      188.03      167.88     80.29 o 
  -1   0  11      558.17      522.81     96.72 o 
   0   0  11       27.65       14.60     58.70 o 
   1   0  11      137.91      143.86     73.30 o 
   2   0  11       23.81       20.64     52.62 o 
   3   0  11      442.29      386.89     81.81 o 
   4   0  11       38.46       39.61     44.35 o 
   5   0  11       53.40       29.39     50.80 o 
  -4   1  11        3.16        0.00     58.44 o 
  -3   1  11       91.14       59.47     52.32 o 
  -2   1  11      109.85      123.00     53.71 o 
  -1   1  11        5.80        0.00     70.26 o 
   0   1  11       32.20        0.00     64.78 o 
   1   1  11      521.16      565.09     95.20 o 
   2   1  11       21.76        1.39     39.21 o 
   3   1  11      240.25      197.99     53.71 o 
   4   1  11        7.54       20.37     44.33 o 
   5   1  11      338.77      336.34     66.46 o 
  -4   2  11      124.84      155.15     65.16 o 
  -3   2  11       15.16       45.26     50.86 o 
  -2   2  11       14.92        0.00     46.95 o 
  -1   2  11      330.91      372.87     91.55 o 
   0   2  11      303.09      331.51     85.77 o 
   1   2  11      108.57       91.55     59.92 o 
   2   2  11        6.08        4.20     37.86 o 
   3   2  11      394.88      435.83     88.20 o 
   4   2  11       21.44        0.00     46.45 o 
   5   2  11       87.32       84.22     47.59 o 
  -4   3  11       50.87       83.03     82.73 o 
  -3   3  11        1.54       14.76     58.54 o 
  -2   3  11      620.58      705.82     77.09 o 
  -1   3  11        4.12       19.77     59.00 o 
   0   3  11      244.46      132.60     73.30 o 
   1   3  11      468.32      533.46     92.76 o 
   2   3  11      668.18      610.95     65.03 o 
   3   3  11      343.18      205.64     50.49 o 
   4   3  11        6.87       22.25     43.64 o 
   5   3  11      734.34      612.72     76.72 o 
  -4   4  11      498.49      541.67    125.91 o 
  -3   4  11        1.50       16.85     51.51 o 
  -2   4  11      143.83      160.60     54.73 o 
  -1   4  11      195.34      286.50     83.94 o 
   0   4  11      691.09      823.30    103.10 o 
   1   4  11        2.99        0.00     52.31 o 
   2   4  11      110.84      159.38     48.90 o 
   3   4  11      417.64      456.27     62.37 o 
   4   4  11      347.72      273.56     60.17 o 
   5   4  11      102.80      109.06     50.74 o 
  -3   5  11      504.82      539.54    112.23 o 
  -2   5  11      718.94      792.30     75.14 o 
  -1   5  11       37.86        7.60     55.66 o 
   0   5  11      205.10      247.87     72.69 o 
   1   5  11      178.90      280.41     56.97 o 
   2   5  11      335.29      343.92     57.30 o 
   3   5  11       26.62       30.27     43.99 o 
   4   5  11       23.02       25.49     45.59 o 
   5   5  11      188.30      241.18     95.20 o 
  -3   6  11       68.86      135.95     91.55 o 
  -2   6  11       59.38       48.97     66.61 o 
  -1   6  11     1072.22     1325.44    125.91 o 
   0   6  11      281.89      364.05     85.16 o 
   1   6  11      267.58      373.88    105.23 o 
   2   6  11       24.77       80.29     49.50 o 
   3   6  11      112.76      148.36     55.80 o 
   4   6  11        5.93        3.42     44.01 o 
   5   6  11      115.81       38.93     86.07 o 
  -3   7  11      151.62      166.67     87.90 o 
  -2   7  11      209.11      279.20     92.46 o 
  -1   7  11      128.89      179.95     53.64 o 
   0   7  11       23.54       61.13     66.30 o 
   1   7  11      501.07      627.99     72.16 o 
   2   7  11       82.03       94.61     50.23 o 
   3   7  11       54.59       53.42     53.77 o 
   4   7  11        0.67        8.82     80.29 o 
   5   7  11       12.53        0.00     77.25 o 
  -2   8  11       82.34      173.97     91.85 o 
  -1   8  11      323.83      445.26     96.41 o 
   0   8  11      136.04      184.61     76.64 o 
   1   8  11      207.95      195.81     58.23 o 
   2   8  11        0.66       16.36     50.11 o 
   3   8  11      393.07      460.41     75.31 o 
   4   8  11       30.11       93.07    102.80 o 
   5   8  11       11.85        0.00    126.83 o 
  -2   9  11      203.93      214.11     90.03 o 
  -1   9  11        7.55        3.65     66.30 o 
   1   9  11      349.67      498.41     72.29 o 
   2   9  11       60.07       56.45     54.95 o 
   3   9  11       44.68      106.45     85.77 o 
   4   9  11        8.09       62.35     97.02 o 
  -1  10  11      146.02      294.10    139.90 o 
   1  10  11       16.38       28.62     56.89 o 
   2  10  11        8.20       10.34     92.15 o 
   3  10  11      407.22      501.83    126.52 o 
   1  11  11      239.85      399.94    145.99 o 
   2  11  11      146.29      156.02    108.58 o 
  -1  -4  12        0.98       13.99     77.56 o 
   0  -4  12      136.83      164.54     84.55 o 
   1  -4  12      147.67       62.65     80.60 o 
   2  -4  12      180.03      196.17     83.03 o 
  -2  -3  12       83.20       92.76     96.11 o 
  -1  -3  12        0.63       12.47     74.51 o 
   0  -3  12      369.05      413.32     97.32 o 
   1  -3  12        6.94       12.77     64.48 o 
   2  -3  12      148.03       89.72     72.69 o 
   3  -3  12      206.79      123.48     74.51 o 
  -3  -2  12        0.03        0.00     90.33 o 
  -2  -2  12      489.03      560.83    123.78 o 
  -1  -2  12        0.09       49.27     75.73 o 
   0  -2  12      107.37      147.51     76.64 o 
   1  -2  12      125.63      139.30     72.99 o 
   2  -2  12      546.17      461.07     96.41 o 
   3  -2  12        2.65       12.98     44.15 o 
  -3  -1  12       41.03        0.00     92.76 o 
  -2  -1  12       94.02      114.96     96.41 o 
  -1  -1  12       63.99       71.47     76.34 o 
   0  -1  12      743.84      594.29    104.62 o 
   1  -1  12       13.65       52.01     74.51 o 
   2  -1  12       53.68       86.68     67.82 o 
   3  -1  12      231.21      195.75     54.81 o 
   4  -1  12      343.20      244.36    110.40 o 
  -3   0  12        3.45        0.00     78.77 o 
  -2   0  12      145.79      177.92     88.20 o 
  -1   0  12        0.06        0.00     75.73 o 
   0   0  12        7.59       13.38     63.26 o 
   1   0  12      528.99      380.48     87.90 o 
   2   0  12      322.79      272.51     78.47 o 
   3   0  12      223.83      203.46     57.87 o 
   4   0  12        8.92        4.73     48.99 o 
  -3   1  12        0.61       16.42     92.15 o 
  -2   1  12       53.25       61.44     77.86 o 
  -1   1  12       75.79      100.67     84.55 o 
   0   1  12       57.19       92.76     69.95 o 
   1   1  12        0.46        0.00     55.66 o 
   2   1  12       48.98       52.01     66.30 o 
   3   1  12      244.96      284.73     95.65 o 
   4   1  12       12.12       14.85     46.92 o 
  -3   2  12        1.12       13.75     55.45 o 
  -2   2  12      341.63      452.86    100.97 o 
  -1   2  12       17.63        0.00     74.51 o 
   0   2  12       25.30        8.82     72.69 o 
   1   2  12      213.70      277.98     78.16 o 
   2   2  12       45.66       71.17     61.74 o 
   3   2  12       38.96       49.62     47.04 o 
   4   2  12       42.42        0.00     59.00 o 
  -3   3  12       35.66       70.53     61.45 o 
  -2   3  12        4.96       23.72     71.47 o 
  -1   3  12       22.28       56.87     69.04 o 
   0   3  12      255.17      248.48     87.59 o 
   1   3  12        6.21        0.00     62.96 o 
   2   3  12        1.66       19.77     63.26 o 
   3   3  12       94.53      113.23     48.49 o 
   4   3  12       66.82       49.84     46.56 o 
   5   3  12        1.57        0.00     46.46 o 
  -3   4  12       13.07       94.28     91.85 o 
  -2   4  12      457.64      645.69    111.62 o 
  -1   4  12      235.44      294.10     90.94 o 
   0   4  12        5.56        8.21     70.26 o 
   1   4  12        4.75        3.95     59.31 o 
   2   4  12      382.24      332.63     58.02 o 
   3   4  12        5.58        0.00     45.48 o 
   4   4  12       31.54       63.74     49.35 o 
   5   4  12      135.30      154.39     59.48 o 
  -3   5  12      103.23       75.12     89.72 o 
  -2   5  12      175.47      298.97     90.94 o 
  -1   5  12       62.02       15.51     70.56 o 
   0   5  12      789.95      790.15    108.88 o 
   1   5  12       54.40       27.37     71.78 o 
   2   5  12       75.76       88.37     51.66 o 
   3   5  12        3.06        4.60     48.71 o 
   4   5  12      209.43      205.27     57.24 o 
   5   5  12        5.33       12.24     55.48 o 
  -1   6  12       63.15       83.33     73.91 o 
   0   6  12      283.20      343.98     92.15 o 
   1   6  12      182.82      222.02     78.16 o 
   2   6  12      721.50      876.11     85.79 o 
   3   6  12       27.38       36.66     49.14 o 
   4   6  12      186.23      220.37     65.05 o 
  -2   7  12      149.14      174.58     94.28 o 
  -1   7  12        0.19        0.00     64.48 o 
   0   7  12      509.00      829.69    116.79 o 
   1   7  12       39.34       27.68     64.17 o 
   2   7  12      143.13      221.55     63.31 o 
   3   7  12      360.88      438.52     76.47 o 
   4   7  12      184.09      125.06     63.31 o 
   0   8  12      197.02      238.75     87.29 o 
   1   8  12       19.35       55.66     69.04 o 
   2   8  12      364.50      480.99     74.66 o 
   3   8  12       48.86       35.98     58.89 o 
   4   8  12       30.62      163.32    112.53 o 
   1   9  12       13.39       54.44     77.86 o 
   2   9  12       88.02      142.60     63.55 o 
   3   9  12      174.92      205.60    109.49 o 
   2  10  12      279.08      361.92    115.27 o 
  -1  -2  13       87.57      104.93     86.38 o 
   0  -2  13      282.55      286.80    101.58 o 
   1  -2  13      126.77       58.09     83.94 o 
   2  -2  13       32.45       26.46     75.73 o 
  -2  -1  13      117.47       80.60     92.46 o 
  -1  -1  13      185.31      150.55     98.54 o 
   0  -1  13      106.87      107.97     79.68 o 
   1  -1  13        9.81        7.60     68.74 o 
   2  -1  13      447.14      382.00     99.15 o 
  -2   0  13       39.12       57.79     87.90 o 
  -1   0  13       37.69       23.11     77.25 o 
   0   0  13      165.69      162.41     90.63 o 
   1   0  13      221.73      178.83     86.38 o 
   2   0  13      109.40      135.04     79.08 o 
   3   0  13        1.08        0.00     56.27 o 
  -2   1  13      212.79      243.61     99.45 o 
  -1   1  13      205.36      256.39     92.76 o 
   0   1  13      159.45      126.52     80.90 o 
   1   1  13        0.26       16.12     63.56 o 
   2   1  13      175.00      258.82     88.81 o 
   3   1  13       24.91       40.75     62.35 o 
  -2   2  13       29.33       86.68     95.50 o 
  -1   2  13       40.22       35.28     88.50 o 
   0   2  13      436.20      512.78    105.23 o 
   1   2  13      144.06      165.15     77.86 o 
   2   2  13      103.74       27.07     71.78 o 
   3   2  13        6.68       24.33     65.09 o 
  -2   3  13      203.19      183.40     90.63 o 
  -1   3  13       88.14      116.18     79.99 o 
   0   3  13       37.50        0.00     66.00 o 
   1   3  13       18.22       52.01     78.16 o 
   2   3  13      548.68      442.83     95.80 o 
   3   3  13        0.39        5.72     48.31 o 
   4   3  13       33.09       35.36     49.62 o 
  -2   4  13      138.96      220.50     99.76 o 
  -1   4  13       22.48       79.08     86.68 o 
   0   4  13      303.52      311.13     99.45 o 
   1   4  13      150.85       76.95     72.38 o 
   2   4  13        4.17       10.04     74.82 o 
   3   4  13       12.89       23.52     51.37 o 
   4   4  13      162.41      159.96     62.24 o 
  -2   5  13      172.60      215.03     96.41 o 
  -1   5  13      428.49      451.04    107.36 o 
   0   5  13      202.97      284.37     97.93 o 
   1   5  13       12.60       56.27     84.25 o 
   2   5  13      388.25      467.16    100.67 o 
   3   5  13       77.57       73.67     53.73 o 
   4   5  13        3.47        1.26     49.90 o 
  -1   6  13       52.96      123.18     86.98 o 
   0   6  13      204.25      308.40     99.76 o 
   1   6  13      258.73      240.27     95.50 o 
   2   6  13      158.42      141.42     90.63 o 
   3   6  13       10.34        9.28     52.43 o 
   0   7  13       19.10        8.52     69.04 o 
   1   7  13      134.34      135.95     82.12 o 
   2   7  13      260.16      376.52    107.97 o 
   3   7  13       74.41      111.49     63.12 o 
   0   8  13      344.17      540.15    112.53 o 
   1   8  13      125.62      163.93     84.25 o 
   2   8  13       63.48       72.38     80.60 o 
   0   1  14        5.11        0.61     77.25 o 
   1   1  14      306.25      322.39     96.72 o 
   0   2  14       11.43       19.16     78.77 o 
   1   2  14       50.20        9.43     83.94 o 
   2   2  14       76.96       48.66     80.29 o 
   0   3  14       18.41        0.00     77.56 o 
   1   3  14      161.14      163.93     96.11 o 
   2   3  14        4.02       33.76     80.29 o 
   0   4  14       27.90       17.03     89.42 o 
   1   4  14       30.55       31.63     77.86 o 
   2   4  14      196.30      205.90     94.59 o 
   0   5  14       18.07       28.59     89.42 o 
   1   5  14      500.02      631.09    127.13 o 
   2   5  14       46.44       77.56     80.90 o 
   1   6  14       46.11      101.89     93.98 o 
                                                 
